# Supplementary material for: Azide-functionalized ligand enabling organic–inorganic hybrid dielectric for high-performance solution-processed oxide transistors
Source: Nat Commun. 2022 Nov 17;13:7021. doi: 10.1038/s41467-022-34772-x (PMC9671905; doi:10.1038/s41467-022-34772-x)
Supplement: Supplementary file 2 — Source Data [file 41467_2022_34772_MOESM2_ESM.zip]

Archive with 2 entries (2 files):
- Source data_Main.xlsx
- Source data_Supplementary.xlsx
