# Supplementary material for: Azide-functionalized ligand enabling organic–inorganic hybrid dielectric for high-performance solution-processed oxide transistors
Source: Nat Commun. 2022 Nov 17;13:7021. doi: 10.1038/s41467-022-34772-x (PMC9671905; doi:10.1038/s41467-022-34772-x)
Supplement: Supplementary file 2 — Source Data [file 41467_2022_34772_MOESM2_ESM.zip › Source data_Main.xlsx]

## Sheet: Fig. 2
Fig. 2b	Wavenumber	Before	After		Fig. 2c	Wavelength	Before	After
	4000.19	99.6754	99.5447			530	0.99861	0.99393
	3998.26	99.6828	99.5434			529	0.99889	0.99435
	3996.33	99.6959	99.5446			528	0.99899	0.99466
	3994.4	99.7078	99.543			527	0.99906	0.99499
	3992.47	99.7147	99.5375			526	0.99936	0.99533
	3990.54	99.7214	99.5327			525	0.99998	0.99577
	3988.61	99.7295	99.531			524	1.00028	0.99618
	3986.69	99.7364	99.5308			523	1.00036	0.99648
	3984.76	99.7422	99.5299			522	1.00049	0.99689
	3982.83	99.7472	99.5278			521	1.0006	0.99721
	3980.9	99.7501	99.5243			520	1.00118	0.99761
	3978.97	99.7512	99.5199			519	1.00107	0.99784
	3977.04	99.7538	99.5182			518	1.00135	0.99826
	3975.11	99.7591	99.5231			517	1.0014	0.99858
	3973.18	99.7625	99.53			516	1.00157	0.99891
	3971.26	99.7615	99.531			515	1.00187	0.99926
	3969.33	99.7636	99.5269			514	1.00204	0.99959
	3967.4	99.7741	99.5225			513	1.00239	0.99993
	3965.47	99.7861	99.5191			512	1.00284	1.00026
	3963.54	99.7931	99.5143			511	1.00317	1.00051
	3961.61	99.7957	99.507			510	1.00337	1.0008
	3959.68	99.7993	99.5016			509	1.00359	1.00114
	3957.75	99.8059	99.5			508	1.00389	1.00141
	3955.83	99.811	99.4968			507	1.00405	1.00172
	3953.9	99.8099	99.4912			506	1.00422	1.00188
	3951.97	99.8036	99.4873			505	1.00468	1.00226
	3950.04	99.7955	99.4858			504	1.00501	1.00261
	3948.11	99.7874	99.4858			503	1.00545	1.00292
	3946.18	99.7812	99.489			502	1.00592	1.0032
	3944.25	99.7803	99.4976			501	1.00645	1.00359
	3942.32	99.7839	99.5108			500	1.00678	1.00395
	3940.4	99.7846	99.5203			499	1.00754	1.00434
	3938.47	99.7779	99.5182			498	1.00795	1.0046
	3936.54	99.7668	99.5086			497	1.00827	1.00499
	3934.61	99.7576	99.505			496	1.00935	1.00545
	3932.68	99.7549	99.5121			495	1.01027	1.00585
	3930.75	99.7539	99.5209			494	1.01117	1.00641
	3928.82	99.7474	99.5233			493	1.01159	1.00673
	3926.89	99.7351	99.5221			492	1.01204	1.00703
	3924.97	99.7206	99.5213			491	1.01241	1.00742
	3923.04	99.7068	99.518			490	1.01256	1.00771
	3921.11	99.6926	99.5077			489	1.01305	1.00814
	3919.18	99.6771	99.4955			488	1.01368	1.00856
	3917.25	99.6653	99.4913			487	1.01408	1.00891
	3915.32	99.6613	99.4955			486	1.01479	1.00935
	3913.39	99.6594	99.4988			485	1.01538	1.0097
	3911.46	99.653	99.4968			484	1.01604	1.01013
	3909.54	99.6465	99.4944			483	1.01663	1.01043
	3907.61	99.6435	99.4939			482	1.0173	1.01081
	3905.68	99.6404	99.4929			481	1.01775	1.0112
	3903.75	99.637	99.492			480	1.01826	1.01145
	3901.82	99.638	99.4967			479	1.01881	1.01182
	3899.89	99.6436	99.5112			478	1.01919	1.0121
	3897.96	99.6504	99.5308			477	1.01974	1.0124
	3896.03	99.6561	99.5457			476	1.02016	1.01264
	3894.11	99.6575	99.55			475	1.02057	1.01294
	3892.18	99.6523	99.5426			474	1.02067	1.0132
	3890.25	99.6439	99.5281			473	1.02102	1.01337
	3888.32	99.6378	99.5193			472	1.02152	1.01375
	3886.39	99.6373	99.5242			471	1.02196	1.01397
	3884.46	99.6409	99.537			470	1.02251	1.01431
	3882.53	99.643	99.5473			469	1.02263	1.01455
	3880.61	99.6404	99.5538			468	1.02304	1.0148
	3878.68	99.638	99.5625			467	1.02337	1.01498
	3876.75	99.6414	99.5733			466	1.02386	1.01527
	3874.82	99.647	99.5785			465	1.02437	1.01547
	3872.89	99.647	99.574			464	1.02462	1.01559
	3870.96	99.6429	99.5639			463	1.025	1.01573
	3869.03	99.6411	99.5555			462	1.02533	1.01589
	3867.1	99.6407	99.5526			461	1.02535	1.01594
	3865.18	99.6383	99.553			460	1.02559	1.01607
	3863.25	99.6361	99.5539			459	1.02596	1.01626
	3861.32	99.6364	99.5541			458	1.02646	1.01638
	3859.39	99.6402	99.5536			457	1.02697	1.01661
	3857.46	99.6475	99.5532			456	1.0276	1.01679
	3855.53	99.6544	99.5532			455	1.0281	1.017
	3853.6	99.6559	99.5521			454	1.02873	1.01714
	3851.67	99.6533	99.5513			453	1.02927	1.01731
	3849.75	99.6547	99.552			452	1.0299	1.01753
	3847.82	99.6615	99.5499			451	1.03048	1.01774
	3845.89	99.6682	99.5438			450	1.03123	1.01789
	3843.96	99.6735	99.5382			449	1.03199	1.01813
	3842.03	99.6777	99.5331			448	1.03241	1.01823
	3840.1	99.6796	99.5278			447	1.03315	1.0185
	3838.17	99.6831	99.528			446	1.03407	1.01876
	3836.24	99.6927	99.5346			445	1.03433	1.0189
	3834.32	99.7052	99.5428			444	1.0347	1.01911
	3832.39	99.7136	99.5495			443	1.03497	1.0192
	3830.46	99.7183	99.5542			442	1.03562	1.01944
	3828.53	99.7252	99.5598			441	1.03625	1.01975
	3826.6	99.7331	99.5682			440	1.03693	1.02002
	3824.67	99.7395	99.5784			439	1.03788	1.02034
	3822.74	99.7463	99.5879			438	1.03852	1.02058
	3820.81	99.7517	99.5919			437	1.03904	1.02074
	3818.89	99.7539	99.5881			436	1.03982	1.02096
	3816.96	99.7583	99.584			435	1.04039	1.0212
	3815.03	99.7659	99.5875			434	1.04122	1.02147
	3813.1	99.7697	99.5958			433	1.04193	1.02169
	3811.17	99.7685	99.6031			432	1.04276	1.02196
	3809.24	99.7646	99.6074			431	1.0435	1.02225
	3807.31	99.757	99.6099			430	1.04428	1.0225
	3805.38	99.7475	99.6139			429	1.04513	1.02276
	3803.46	99.7371	99.6176			428	1.04586	1.02295
	3801.53	99.7232	99.6176			427	1.04667	1.0232
	3799.6	99.7053	99.6143			426	1.04755	1.02344
	3797.67	99.686	99.6092			425	1.04846	1.02369
	3795.74	99.6686	99.6064			424	1.04939	1.02397
	3793.81	99.6548	99.6091			423	1.05028	1.02421
	3791.88	99.6451	99.6126			422	1.05126	1.02453
	3789.95	99.6401	99.6101			421	1.05235	1.02486
	3788.03	99.6362	99.6004			420	1.05343	1.02518
	3786.1	99.6263	99.5834			419	1.05437	1.02543
	3784.17	99.6106	99.5631			418	1.05548	1.02573
	3782.24	99.5966	99.5493			417	1.05649	1.02599
	3780.31	99.5859	99.5444			416	1.05743	1.0262
	3778.38	99.5725	99.5374			415	1.05845	1.02635
	3776.45	99.5526	99.5231			414	1.05946	1.02652
	3774.52	99.5318	99.5102			413	1.06045	1.02664
	3772.6	99.5173	99.506			412	1.06134	1.02672
	3770.67	99.5099	99.5063			411	1.06243	1.02687
	3768.74	99.5059	99.5052			410	1.06343	1.02701
	3766.81	99.5027	99.5058			409	1.0645	1.0271
	3764.88	99.5006	99.5134			408	1.06564	1.02719
	3762.95	99.5001	99.5243			407	1.06664	1.02726
	3761.02	99.5001	99.5329			406	1.0676	1.02738
	3759.1	99.4978	99.5375			405	1.06856	1.02748
	3757.17	99.4924	99.5394			404	1.06974	1.02766
	3755.24	99.488	99.5459			403	1.07077	1.02782
	3753.31	99.4869	99.5612			402	1.07211	1.02802
	3751.38	99.4878	99.5798			401	1.07331	1.02815
	3749.45	99.4896	99.5957			400	1.07442	1.02821
	3747.52	99.4884	99.6066			399	1.07548	1.02827
	3745.59	99.4803	99.61			398	1.07668	1.02833
	3743.67	99.463	99.6025			397	1.07786	1.02848
	3741.74	99.4405	99.5878			396	1.0791	1.02859
	3739.81	99.4216	99.5764			395	1.08034	1.02874
	3737.88	99.4107	99.5729			394	1.0817	1.02891
	3735.95	99.406	99.5742			393	1.08308	1.02908
	3734.02	99.4046	99.5792			392	1.08458	1.02935
	3732.09	99.4044	99.5867			391	1.08589	1.02958
	3730.16	99.4039	99.5933			390	1.08734	1.02982
	3728.24	99.4051	99.5996			389	1.08893	1.03014
	3726.31	99.4107	99.6077			388	1.09042	1.03048
	3724.38	99.4197	99.6129			387	1.09192	1.0308
	3722.45	99.4274	99.6084			386	1.09346	1.0311
	3720.52	99.4296	99.5966			385	1.09487	1.0314
	3718.59	99.4285	99.5887			384	1.09645	1.03172
	3716.66	99.4297	99.5905			383	1.09788	1.03196
	3714.73	99.433	99.5957			382	1.09928	1.03207
	3712.81	99.4318	99.5941			381	1.10053	1.03218
	3710.88	99.4251	99.5828			380	1.10199	1.03233
	3708.95	99.4229	99.5704			379	1.10354	1.03243
	3707.02	99.4303	99.5651			378	1.10503	1.03265
	3705.09	99.4397	99.563			377	1.10649	1.03276
	3703.16	99.4433	99.5593			376	1.10788	1.0329
	3701.23	99.4426	99.5564			375	1.1094	1.03308
	3699.3	99.4438	99.5544			374	1.11098	1.03329
	3697.38	99.4493	99.5525			373	1.11263	1.03357
	3695.45	99.4566	99.5524			372	1.1142	1.03384
	3693.52	99.4623	99.554			371	1.11582	1.03418
	3691.59	99.4669	99.5575			370	1.11735	1.03447
	3689.66	99.4741	99.5639			369	1.11905	1.0347
	3687.73	99.4861	99.5735			368	1.12052	1.03478
	3685.8	99.5019	99.5881			367	1.12178	1.03485
	3683.87	99.5183	99.6057			366	1.12317	1.03503
	3681.95	99.5325	99.6195			365	1.12495	1.03529
	3680.02	99.544	99.6278			364	1.12623	1.03554
	3678.09	99.5553	99.6342			363	1.12752	1.03573
	3676.16	99.5679	99.6408			362	1.12878	1.0359
	3674.23	99.5805	99.6481			361	1.13013	1.03615
	3672.3	99.5891	99.6533			360	1.13167	1.03648
	3670.37	99.5927	99.6531			359	1.13309	1.0368
	3668.44	99.5921	99.6475			358	1.13442	1.03711
	3666.52	99.587	99.6392			357	1.13586	1.03748
	3664.59	99.5814	99.6322			356	1.13745	1.0379
	3662.66	99.5794	99.6296			355	1.13885	1.03822
	3660.73	99.5774	99.6296			354	1.14043	1.03861
	3658.8	99.5707	99.6271			353	1.14215	1.03902
	3656.87	99.5603	99.6197			352	1.14366	1.03936
	3654.94	99.5482	99.61			351	1.14481	1.03967
	3653.01	99.5387	99.6027			350	1.14633	1.03999
	3651.09	99.5355	99.6			349	1.14753	1.04032
	3649.16	99.5368	99.6003			348	1.14842	1.04058
	3647.23	99.54	99.6041			347	1.14974	1.04102
	3645.3	99.5461	99.6134			346	1.15128	1.04154
	3643.37	99.5558	99.6274			345	1.15246	1.04204
	3641.44	99.5688	99.6432			344	1.15371	1.0426
	3639.51	99.5824	99.6548			343	1.15499	1.04309
	3637.59	99.5923	99.6574			342	1.156	1.04337
	3635.66	99.5973	99.6548			341	1.15738	1.04399
	3633.73	99.598	99.6535			340	1.15877	1.04432
	3631.8	99.5941	99.6525			339	1.15945	1.04452
	3629.87	99.5882	99.6508			338	1.16039	1.04469
	3627.94	99.5862	99.6511			337	1.16118	1.04502
	3626.01	99.5876	99.6515			336	1.16258	1.04522
	3624.08	99.589	99.6509			335	1.16359	1.04546
	3622.16	99.593	99.6561			334	1.16448	1.04568
	3620.23	99.6008	99.6688			333	1.16497	1.0457
	3618.3	99.6072	99.68			332	1.16576	1.04595
	3616.37	99.6096	99.6855			331	1.16663	1.04624
	3614.44	99.611	99.6904			330	1.16737	1.04643
	3612.51	99.6144	99.697			329	1.16829	1.04696
	3610.58	99.6195	99.701			328	1.16923	1.04735
	3608.65	99.625	99.7018			327	1.16983	1.04784
	3606.73	99.6316	99.7055			326	1.17101	1.04843
	3604.8	99.6377	99.713			325	1.1723	1.04935
	3602.87	99.6411	99.7202			324	1.17343	1.05018
	3600.94	99.643	99.7278			323	1.17437	1.0511
	3599.01	99.6446	99.7344			322	1.17554	1.05191
	3597.08	99.6427	99.735			321	1.17699	1.05308
	3595.15	99.6379	99.7305			320	1.17857	1.05399
	3593.22	99.6353	99.7244			319	1.18046	1.05507
	3591.3	99.6356	99.7173			318	1.18192	1.05617
	3589.37	99.6388	99.7126			317	1.18334	1.05736
	3587.44	99.6476	99.7156			316	1.18565	1.05865
	3585.51	99.661	99.7245			315	1.18811	1.06014
	3583.58	99.6734	99.7338			314	1.19016	1.06131
	3581.65	99.6821	99.7409			313	1.19209	1.06273
	3579.72	99.6884	99.7473			312	1.19485	1.06404
	3577.79	99.6946	99.7551			311	1.19736	1.06567
	3575.87	99.7007	99.7636			310	1.20059	1.06717
	3573.94	99.7041	99.7669			309	1.20381	1.06863
	3572.01	99.7018	99.7596			308	1.20696	1.06992
	3570.08	99.6923	99.7448			307	1.21007	1.0716
	3568.15	99.6773	99.7312			306	1.21336	1.07286
	3566.22	99.6633	99.7236			305	1.21685	1.07431
	3564.29	99.6568	99.7198			304	1.2211	1.07593
	3562.36	99.6569	99.7145			303	1.22392	1.07676
	3560.44	99.6571	99.7043			302	1.22707	1.07742
	3558.51	99.6547	99.6903			301	1.22968	1.07868
	3556.58	99.6543	99.6794			300	1.2335	1.07979
	3554.65	99.6593	99.678			299	1.23664	1.08103
	3552.72	99.6642	99.6819			298	1.24089	1.08212
	3550.79	99.6638	99.6841			297	1.24364	1.08297
	3548.86	99.6623	99.6855			296	1.24708	1.08388
	3546.93	99.6648	99.6891			295	1.25017	1.08437
	3545.01	99.6699	99.6932			294	1.25306	1.08526
	3543.08	99.6732	99.6955			293	1.25539	1.0854
	3541.15	99.6738	99.6948			292	1.25789	1.086
	3539.22	99.6729	99.6897			291	1.26071	1.08687
	3537.29	99.671	99.6836			290	1.26325	1.08736
	3535.36	99.6704	99.6804			289	1.26526	1.08761
	3533.43	99.6719	99.6781			288	1.26722	1.08777
	3531.5	99.6719	99.6713			287	1.26893	1.08809
	3529.58	99.6692	99.6611			286	1.27098	1.08823
	3527.65	99.6683	99.6536			285	1.27116	1.08852
	3525.72	99.6711	99.6502			284	1.27153	1.08854
	3523.79	99.6742	99.648			283	1.27212	1.08857
	3521.86	99.674	99.6462			282	1.27295	1.08881
	3519.93	99.67	99.644			281	1.27327	1.08833
	3518	99.6643	99.6391			280	1.27311	1.08857
	3516.08	99.6602	99.6341			279	1.274	1.08866
	3514.15	99.6595	99.6332			278	1.27454	1.08831
	3512.22	99.6617	99.6351			277	1.27403	1.08783
	3510.29	99.6649	99.6356			276	1.27417	1.08736
	3508.36	99.6663	99.6342			275	1.2743	1.08704
	3506.43	99.6646	99.6322			274	1.27369	1.08616
	3504.5	99.6616	99.6298			273	1.2732	1.08507
	3502.57	99.661	99.6281			272	1.2731	1.08363
	3500.65	99.6669	99.6305			271	1.27261	1.08199
	3498.72	99.6783	99.6378			270	1.27222	1.08045
	3496.79	99.6907	99.6463			269	1.27154	1.07824
	3494.86	99.7012	99.6531			268	1.27025	1.07574
	3492.93	99.7077	99.6578			267	1.26933	1.07287
	3491	99.7083	99.6584			266	1.26941	1.0701
	3489.07	99.704	99.6542			265	1.26772	1.06654
	3487.14	99.6984	99.6472			264	1.26695	1.06249
	3485.22	99.6952	99.6386			263	1.26678	1.05864
	3483.29	99.6963	99.6316			262	1.26779	1.05454
	3481.36	99.6998	99.6293			261	1.26787	1.05011
	3479.43	99.7008	99.6259			260	1.26823	1.04501
	3477.5	99.696	99.616			259	1.26833	1.0402
	3475.57	99.6891	99.6046			258	1.26823	1.03538
	3473.64	99.6876	99.5968			257	1.26842	1.03089
	3471.71	99.693	99.5918			256	1.26878	1.02562
	3469.79	99.7005	99.589			255	1.265	1.01823
	3467.86	99.7047	99.5889			254	1.26327	1.01233
	3465.93	99.704	99.5884			253	1.26509	1.00935
	3464	99.7026	99.5844
	3462.07	99.706	99.5804
	3460.14	99.714	99.5808
	3458.21	99.7244	99.5844
	3456.28	99.7352	99.5892
	3454.36	99.7434	99.5952
	3452.43	99.7484	99.6037
	3450.5	99.7516	99.6125
	3448.57	99.7532	99.6182
	3446.64	99.7543	99.6237
	3444.71	99.757	99.6308
	3442.78	99.762	99.6366
	3440.85	99.7677	99.6392
	3438.93	99.7706	99.6401
	3437	99.7691	99.6424
	3435.07	99.7681	99.6489
	3433.14	99.7703	99.6567
	3431.21	99.7715	99.6611
	3429.28	99.7669	99.6618
	3427.35	99.7548	99.6583
	3425.42	99.7394	99.6509
	3423.5	99.7277	99.642
	3421.57	99.7203	99.6311
	3419.64	99.7143	99.6183
	3417.71	99.7091	99.6099
	3415.78	99.7054	99.6097
	3413.85	99.7033	99.6125
	3411.92	99.7027	99.612
	3409.99	99.7022	99.6077
	3408.07	99.6997	99.6027
	3406.14	99.6953	99.598
	3404.21	99.6895	99.5947
	3402.28	99.6812	99.5963
	3400.35	99.6714	99.6035
	3398.42	99.6635	99.6123
	3396.49	99.6586	99.6176
	3394.57	99.6563	99.6166
	3392.64	99.6567	99.6087
	3390.71	99.6581	99.5959
	3388.78	99.657	99.5827
	3386.85	99.6524	99.575
	3384.92	99.6461	99.575
	3382.99	99.6388	99.5789
	3381.06	99.6319	99.5822
	3379.14	99.6268	99.5835
	3377.21	99.6245	99.5852
	3375.28	99.6239	99.5889
	3373.35	99.6219	99.5914
	3371.42	99.6189	99.5893
	3369.49	99.6152	99.586
	3367.56	99.6085	99.5847
	3365.63	99.6014	99.5854
	3363.71	99.6002	99.5888
	3361.78	99.6037	99.5936
	3359.85	99.6055	99.5937
	3357.92	99.6061	99.5898
	3355.99	99.6083	99.5878
	3354.06	99.6102	99.59
	3352.13	99.6114	99.5957
	3350.2	99.6149	99.6049
	3348.28	99.6205	99.6153
	3346.35	99.6251	99.6225
	3344.42	99.6262	99.6249
	3342.49	99.6253	99.6246
	3340.56	99.6248	99.6243
	3338.63	99.6261	99.6278
	3336.7	99.6282	99.6355
	3334.77	99.6287	99.6428
	3332.85	99.6298	99.6467
	3330.92	99.634	99.6491
	3328.99	99.6376	99.6516
	3327.06	99.6365	99.6534
	3325.13	99.6324	99.6544
	3323.2	99.6298	99.6584
	3321.27	99.632	99.6663
	3319.34	99.6388	99.674
	3317.42	99.646	99.6822
	3315.49	99.6487	99.6955
	3313.56	99.6491	99.7148
	3311.63	99.6549	99.7359
	3309.7	99.6676	99.7547
	3307.77	99.6805	99.769
	3305.84	99.6885	99.7785
	3303.91	99.6935	99.7851
	3301.99	99.699	99.7909
	3300.06	99.7025	99.7969
	3298.13	99.7026	99.8026
	3296.2	99.7025	99.8071
	3294.27	99.7042	99.8101
	3292.34	99.7089	99.8129
	3290.41	99.7159	99.8151
	3288.48	99.7213	99.8151
	3286.56	99.7231	99.813
	3284.63	99.7242	99.8115
	3282.7	99.7267	99.8116
	3280.77	99.7293	99.8104
	3278.84	99.7297	99.8044
	3276.91	99.7271	99.7964
	3274.98	99.7232	99.793
	3273.06	99.7215	99.7952
	3271.13	99.7249	99.799
	3269.2	99.7328	99.8014
	3267.27	99.7417	99.8037
	3265.34	99.7491	99.8089
	3263.41	99.7556	99.8157
	3261.48	99.7627	99.819
	3259.55	99.7699	99.8164
	3257.63	99.7765	99.8117
	3255.7	99.7826	99.8081
	3253.77	99.787	99.8054
	3251.84	99.7896	99.8033
	3249.91	99.7908	99.8019
	3247.98	99.7907	99.8016
	3246.05	99.7924	99.8015
	3244.12	99.798	99.7982
	3242.2	99.8049	99.7906
	3240.27	99.8085	99.7799
	3238.34	99.8059	99.7678
	3236.41	99.7993	99.7581
	3234.48	99.7919	99.7541
	3232.55	99.7858	99.7544
	3230.62	99.7823	99.7536
	3228.69	99.7819	99.7489
	3226.77	99.7856	99.7425
	3224.84	99.7909	99.7359
	3222.91	99.7935	99.728
	3220.98	99.7926	99.7199
	3219.05	99.7917	99.7151
	3217.12	99.7943	99.716
	3215.19	99.7989	99.7208
	3213.26	99.8017	99.7233
	3211.34	99.8032	99.7226
	3209.41	99.8045	99.7227
	3207.48	99.8044	99.7245
	3205.55	99.8035	99.7264
	3203.62	99.8035	99.7299
	3201.69	99.8044	99.7361
	3199.76	99.8051	99.7427
	3197.83	99.8067	99.7473
	3195.91	99.8102	99.7467
	3193.98	99.8125	99.7402
	3192.05	99.8119	99.7338
	3190.12	99.8105	99.7323
	3188.19	99.8085	99.7342
	3186.26	99.8068	99.7377
	3184.33	99.8078	99.7434
	3182.4	99.8081	99.7468
	3180.48	99.804	99.744
	3178.55	99.7977	99.7406
	3176.62	99.7906	99.742
	3174.69	99.7815	99.7452
	3172.76	99.7738	99.7477
	3170.83	99.7713	99.7517
	3168.9	99.7716	99.7566
	3166.97	99.772	99.76
	3165.05	99.7724	99.7653
	3163.12	99.7714	99.7751
	3161.19	99.7682	99.7847
	3159.26	99.7665	99.7898
	3157.33	99.7677	99.79
	3155.4	99.7663	99.7851
	3153.47	99.758	99.7758
	3151.55	99.7472	99.7666
	3149.62	99.7412	99.7616
	3147.69	99.7405	99.76
	3145.76	99.7396	99.7579
	3143.83	99.7368	99.7543
	3141.9	99.7348	99.7516
	3139.97	99.735	99.7513
	3138.04	99.7372	99.7537
	3136.12	99.739	99.7562
	3134.19	99.7396	99.7558
	3132.26	99.7385	99.7545
	3130.33	99.7348	99.755
	3128.4	99.7315	99.7566
	3126.47	99.7329	99.7577
	3124.54	99.7377	99.7591
	3122.61	99.7396	99.7617
	3120.69	99.7356	99.7642
	3118.76	99.7303	99.764
	3116.83	99.7285	99.7612
	3114.9	99.7312	99.7588
	3112.97	99.7365	99.7601
	3111.04	99.7402	99.7637
	3109.11	99.7392	99.7649
	3107.18	99.7347	99.7627
	3105.26	99.7291	99.7592
	3103.33	99.7227	99.7546
	3101.4	99.7167	99.7499
	3099.47	99.7121	99.7483
	3097.54	99.7086	99.7508
	3095.61	99.7052	99.7545
	3093.68	99.7016	99.7577
	3091.75	99.6995	99.7604
	3089.83	99.7006	99.7632
	3087.9	99.7033	99.7649
	3085.97	99.705	99.7628
	3084.04	99.7078	99.758
	3082.11	99.7132	99.756
	3080.18	99.7177	99.7577
	3078.25	99.7181	99.7602
	3076.32	99.7158	99.762
	3074.4	99.7146	99.7639
	3072.47	99.716	99.7689
	3070.54	99.7171	99.776
	3068.61	99.7168	99.7806
	3066.68	99.7182	99.7828
	3064.75	99.7207	99.7861
	3062.82	99.7212	99.7892
	3060.89	99.7201	99.7892
	3058.97	99.7196	99.7876
	3057.04	99.721	99.787
	3055.11	99.7259	99.7879
	3053.18	99.7342	99.7898
	3051.25	99.7436	99.7931
	3049.32	99.7513	99.7976
	3047.39	99.7564	99.8013
	3045.46	99.7601	99.8024
	3043.54	99.7633	99.7998
	3041.61	99.7633	99.7916
	3039.68	99.7573	99.7807
	3037.75	99.7487	99.7733
	3035.82	99.7422	99.7696
	3033.89	99.7391	99.768
	3031.96	99.7392	99.7698
	3030.04	99.7378	99.7734
	3028.11	99.7305	99.7746
	3026.18	99.7212	99.7742
	3024.25	99.7161	99.7756
	3022.32	99.7153	99.779
	3020.39	99.7165	99.7817
	3018.46	99.7176	99.7824
	3016.53	99.715	99.7805
	3014.61	99.7042	99.7739
	3012.68	99.688	99.7635
	3010.75	99.6728	99.7523
	3008.82	99.6607	99.7412
	3006.89	99.6515	99.7305
	3004.96	99.6453	99.722
	3003.03	99.6397	99.7155
	3001.1	99.633	99.7078
	2999.18	99.626	99.6966
	2997.25	99.6194	99.683
	2995.32	99.6118	99.67
	2993.39	99.6027	99.6593
	2991.46	99.5938	99.6524
	2989.53	99.5873	99.6506
	2987.6	99.5845	99.6516
	2985.67	99.5828	99.6513
	2983.75	99.5756	99.6462
	2981.82	99.5619	99.6355
	2979.89	99.5469	99.6241
	2977.96	99.534	99.6169
	2976.03	99.5251	99.6129
	2974.1	99.5203	99.6106
	2972.17	99.5157	99.6097
	2970.24	99.5074	99.6076
	2968.32	99.4971	99.6042
	2966.39	99.489	99.603
	2964.46	99.4839	99.6043
	2962.53	99.4799	99.6043
	2960.6	99.475	99.6028
	2958.67	99.467	99.6024
	2956.74	99.455	99.6023
	2954.81	99.442	99.6001
	2952.89	99.4345	99.5967
	2950.96	99.4359	99.5957
	2949.03	99.4409	99.598
	2947.1	99.4435	99.602
	2945.17	99.4425	99.6051
	2943.24	99.4399	99.6043
	2941.31	99.4394	99.6
	2939.38	99.4425	99.5954
	2937.46	99.4486	99.5929
	2935.53	99.4562	99.5927
	2933.6	99.4633	99.5933
	2931.67	99.4686	99.5934
	2929.74	99.4724	99.5945
	2927.81	99.476	99.5985
	2925.88	99.4808	99.6052
	2923.95	99.4865	99.6132
	2922.03	99.4932	99.6209
	2920.1	99.5008	99.6271
	2918.17	99.5068	99.6306
	2916.24	99.5094	99.6297
	2914.31	99.5107	99.6251
	2912.38	99.5125	99.6221
	2910.45	99.5142	99.6224
	2908.53	99.5171	99.6245
	2906.6	99.5254	99.6296
	2904.67	99.5393	99.6391
	2902.74	99.5533	99.6514
	2900.81	99.5635	99.6635
	2898.88	99.5705	99.6734
	2896.95	99.5758	99.6808
	2895.02	99.5803	99.6865
	2893.1	99.5856	99.6899
	2891.17	99.5922	99.69
	2889.24	99.5982	99.6879
	2887.31	99.6019	99.6859
	2885.38	99.606	99.6878
	2883.45	99.6128	99.695
	2881.52	99.6206	99.7044
	2879.59	99.6286	99.7143
	2877.67	99.6385	99.7242
	2875.74	99.65	99.7305
	2873.81	99.6629	99.7301
	2871.88	99.6741	99.7241
	2869.95	99.6795	99.7157
	2868.02	99.6809	99.7082
	2866.09	99.683	99.7013
	2864.16	99.6865	99.6946
	2862.24	99.6901	99.6899
	2860.31	99.6943	99.6893
	2858.38	99.7032	99.6935
	2856.45	99.716	99.7008
	2854.52	99.726	99.7065
	2852.59	99.731	99.7076
	2850.66	99.7337	99.7052
	2848.73	99.7362	99.7008
	2846.81	99.7386	99.6945
	2844.88	99.7391	99.6876
	2842.95	99.738	99.6834
	2841.02	99.7398	99.684
	2839.09	99.7467	99.6891
	2837.16	99.7549	99.6956
	2835.23	99.7607	99.6987
	2833.3	99.7636	99.6968
	2831.38	99.7642	99.6925
	2829.45	99.7642	99.6879
	2827.52	99.7666	99.6851
	2825.59	99.7728	99.6869
	2823.66	99.7809	99.6922
	2821.73	99.7878	99.6967
	2819.8	99.791	99.6978
	2817.87	99.7915	99.6944
	2815.95	99.7907	99.6872
	2814.02	99.7878	99.6797
	2812.09	99.7836	99.6739
	2810.16	99.781	99.6679
	2808.23	99.7802	99.6614
	2806.3	99.7797	99.6578
	2804.37	99.7798	99.658
	2802.44	99.781	99.6586
	2800.52	99.7835	99.6564
	2798.59	99.788	99.653
	2796.66	99.7947	99.652
	2794.73	99.7995	99.652
	2792.8	99.8014	99.6511
	2790.87	99.8051	99.6503
	2788.94	99.8133	99.6509
	2787.02	99.822	99.6533
	2785.09	99.8272	99.6574
	2783.16	99.8291	99.6625
	2781.23	99.8282	99.6671
	2779.3	99.8252	99.6716
	2777.37	99.8213	99.6775
	2775.44	99.8163	99.6833
	2773.51	99.8113	99.6879
	2771.59	99.8067	99.6908
	2769.66	99.801	99.6907
	2767.73	99.795	99.6883
	2765.8	99.7894	99.685
	2763.87	99.7837	99.6823
	2761.94	99.7785	99.6821
	2760.01	99.7749	99.6854
	2758.08	99.7734	99.6915
	2756.16	99.7735	99.6999
	2754.23	99.7735	99.7095
	2752.3	99.772	99.7166
	2750.37	99.7679	99.7205
	2748.44	99.763	99.7231
	2746.51	99.76	99.7245
	2744.58	99.7609	99.7256
	2742.65	99.7645	99.7291
	2740.73	99.7683	99.7336
	2738.8	99.7714	99.7357
	2736.87	99.7744	99.7363
	2734.94	99.7768	99.7385
	2733.01	99.7792	99.7422
	2731.08	99.7842	99.7469
	2729.15	99.7905	99.7527
	2727.22	99.7958	99.7595
	2725.3	99.8008	99.7663
	2723.37	99.806	99.7707
	2721.44	99.8099	99.7706
	2719.51	99.8103	99.7679
	2717.58	99.8065	99.7671
	2715.65	99.8023	99.7717
	2713.72	99.8008	99.7808
	2711.79	99.7996	99.7899
	2709.87	99.7958	99.797
	2707.94	99.7897	99.8009
	2706.01	99.7831	99.8012
	2704.08	99.7778	99.7999
	2702.15	99.773	99.7981
	2700.22	99.7662	99.7959
	2698.29	99.7573	99.7947
	2696.36	99.7496	99.7958
	2694.44	99.7463	99.7998
	2692.51	99.7471	99.8071
	2690.58	99.7494	99.8163
	2688.65	99.751	99.8247
	2686.72	99.7508	99.8309
	2684.79	99.7483	99.8345
	2682.86	99.7449	99.8346
	2680.93	99.7421	99.8309
	2679.01	99.7388	99.8249
	2677.08	99.7327	99.8179
	2675.15	99.7247	99.8107
	2673.22	99.7181	99.8056
	2671.29	99.7146	99.8047
	2669.36	99.713	99.8054
	2667.43	99.7111	99.8037
	2665.51	99.7082	99.8003
	2663.58	99.7051	99.7984
	2661.65	99.7014	99.7988
	2659.72	99.6982	99.8008
	2657.79	99.698	99.8031
	2655.86	99.6986	99.8034
	2653.93	99.6965	99.8023
	2652	99.6936	99.803
	2650.08	99.6917	99.8042
	2648.15	99.6905	99.803
	2646.22	99.691	99.8
	2644.29	99.6941	99.7981
	2642.36	99.6976	99.7972
	2640.43	99.6984	99.7944
	2638.5	99.6964	99.7895
	2636.57	99.6931	99.7832
	2634.65	99.6877	99.7768
	2632.72	99.681	99.7729
	2630.79	99.6776	99.7732
	2628.86	99.6783	99.7753
	2626.93	99.6766	99.7758
	2625	99.6707	99.7736
	2623.07	99.6653	99.7686
	2621.14	99.6645	99.7613
	2619.22	99.6676	99.7545
	2617.29	99.6711	99.7504
	2615.36	99.6738	99.7485
	2613.43	99.6776	99.7473
	2611.5	99.6815	99.7449
	2609.57	99.684	99.7421
	2607.64	99.686	99.7418
	2605.71	99.6889	99.7427
	2603.79	99.6914	99.7421
	2601.86	99.6924	99.7408
	2599.93	99.6941	99.7389
	2598	99.6989	99.7361
	2596.07	99.7071	99.7339
	2594.14	99.7166	99.7323
	2592.21	99.723	99.7301
	2590.28	99.7253	99.7279
	2588.36	99.7276	99.725
	2586.43	99.733	99.7214
	2584.5	99.7407	99.72
	2582.57	99.7474	99.7212
	2580.64	99.7514	99.7218
	2578.71	99.7547	99.7205
	2576.78	99.7581	99.719
	2574.85	99.759	99.7176
	2572.93	99.758	99.7152
	2571	99.7575	99.7115
	2569.07	99.7572	99.7067
	2567.14	99.7553	99.7029
	2565.21	99.7523	99.7034
	2563.28	99.7509	99.7085
	2561.35	99.7513	99.7138
	2559.42	99.7512	99.7157
	2557.5	99.7495	99.7151
	2555.57	99.7482	99.7152
	2553.64	99.7494	99.7172
	2551.71	99.7512	99.7195
	2549.78	99.7519	99.7223
	2547.85	99.7526	99.7272
	2545.92	99.7545	99.7336
	2544	99.7586	99.7399
	2542.07	99.7664	99.7469
	2540.14	99.7755	99.7552
	2538.21	99.7813	99.761
	2536.28	99.7827	99.7612
	2534.35	99.7808	99.7571
	2532.42	99.7772	99.7521
	2530.49	99.7746	99.7485
	2528.57	99.7742	99.7472
	2526.64	99.7751	99.7484
	2524.71	99.776	99.752
	2522.78	99.7763	99.7577
	2520.85	99.7763	99.7634
	2518.92	99.7774	99.7679
	2516.99	99.7796	99.7726
	2515.06	99.7815	99.777
	2513.14	99.7822	99.7783
	2511.21	99.7821	99.7784
	2509.28	99.7815	99.7798
	2507.35	99.781	99.781
	2505.42	99.7821	99.7802
	2503.49	99.7832	99.7772
	2501.56	99.7818	99.7739
	2499.63	99.7798	99.7737
	2497.71	99.7785	99.7755
	2495.78	99.7769	99.7768
	2493.85	99.7759	99.7783
	2491.92	99.7741	99.7797
	2489.99	99.7696	99.7801
	2488.06	99.7631	99.78
	2486.13	99.7575	99.781
	2484.2	99.7536	99.7837
	2482.28	99.749	99.7862
	2480.35	99.7418	99.7878
	2478.42	99.7344	99.7909
	2476.49	99.7286	99.7954
	2474.56	99.7236	99.799
	2472.63	99.7192	99.8014
	2470.7	99.7189	99.8038
	2468.77	99.7236	99.8073
	2466.85	99.7289	99.8111
	2464.92	99.7298	99.8136
	2462.99	99.7275	99.8161
	2461.06	99.7254	99.8207
	2459.13	99.7239	99.8262
	2457.2	99.7209	99.8315
	2455.27	99.7163	99.837
	2453.34	99.7125	99.8412
	2451.42	99.7112	99.8427
	2449.49	99.712	99.843
	2447.56	99.7136	99.8436
	2445.63	99.7153	99.8438
	2443.7	99.7145	99.8424
	2441.77	99.7105	99.8408
	2439.84	99.7054	99.8418
	2437.91	99.7028	99.8461
	2435.99	99.7042	99.8505
	2434.06	99.7077	99.8522
	2432.13	99.7087	99.8533
	2430.2	99.7051	99.8556
	2428.27	99.6998	99.8573
	2426.34	99.6959	99.8568
	2424.41	99.6938	99.8564
	2422.49	99.6919	99.8568
	2420.56	99.6887	99.8557
	2418.63	99.6848	99.8515
	2416.7	99.6799	99.8462
	2414.77	99.6749	99.8438
	2412.84	99.6728	99.8461
	2410.91	99.6731	99.85
	2408.98	99.6719	99.8498
	2407.06	99.6661	99.8435
	2405.13	99.6578	99.836
	2403.2	99.6513	99.8313
	2401.27	99.6505	99.8295
	2399.34	99.656	99.8286
	2397.41	99.6636	99.826
	2395.48	99.6699	99.8229
	2393.55	99.6747	99.8213
	2391.63	99.6778	99.8196
	2389.7	99.68	99.818
	2387.77	99.6834	99.8184
	2385.84	99.688	99.8193
	2383.91	99.6911	99.8167
	2381.98	99.6905	99.8096
	2380.05	99.6872	99.801
	2378.12	99.6844	99.7944
	2376.2	99.6827	99.7902
	2374.27	99.6817	99.7864
	2372.34	99.6817	99.7818
	2370.41	99.6831	99.7759
	2368.48	99.6845	99.769
	2366.55	99.6851	99.7624
	2364.62	99.6857	99.7571
	2362.69	99.6844	99.7509
	2360.77	99.6807	99.7429
	2358.84	99.6796	99.737
	2356.91	99.6819	99.7366
	2354.98	99.6838	99.7377
	2353.05	99.6844	99.736
	2351.12	99.6842	99.7318
	2349.19	99.6824	99.7282
	2347.26	99.6793	99.7267
	2345.34	99.6759	99.7264
	2343.41	99.6728	99.7253
	2341.48	99.6708	99.7226
	2339.55	99.6695	99.7187
	2337.62	99.6673	99.7146
	2335.69	99.6658	99.711
	2333.76	99.667	99.7083
	2331.83	99.6697	99.7053
	2329.91	99.6712	99.7022
	2327.98	99.6703	99.7014
	2326.05	99.6695	99.7045
	2324.12	99.6706	99.7088
	2322.19	99.6722	99.7108
	2320.26	99.6734	99.7103
	2318.33	99.6756	99.7096
	2316.4	99.6795	99.7098
	2314.48	99.6819	99.7111
	2312.55	99.6805	99.7126
	2310.62	99.6777	99.7142
	2308.69	99.6773	99.7171
	2306.76	99.6801	99.721
	2304.83	99.6847	99.7237
	2302.9	99.69	99.725
	2300.98	99.6957	99.7262
	2299.05	99.7019	99.7294
	2297.12	99.7074	99.7347
	2295.19	99.7093	99.7397
	2293.26	99.7077	99.7425
	2291.33	99.7063	99.7433
	2289.4	99.7072	99.744
	2287.47	99.7075	99.746
	2285.55	99.7057	99.7492
	2283.62	99.7029	99.7514
	2281.69	99.7011	99.7516
	2279.76	99.7008	99.7528
	2277.83	99.7018	99.7562
	2275.9	99.7052	99.7598
	2273.97	99.7109	99.7626
	2272.04	99.7171	99.7667
	2270.12	99.7215	99.7724
	2268.19	99.723	99.7761
	2266.26	99.723	99.7757
	2264.33	99.724	99.7747
	2262.4	99.7281	99.7789
	2260.47	99.7363	99.7885
	2258.54	99.7467	99.7981
	2256.61	99.7556	99.8047
	2254.69	99.7635	99.8094
	2252.76	99.7733	99.8151
	2250.83	99.7845	99.823
	2248.9	99.7947	99.8305
	2246.97	99.8028	99.8354
	2245.04	99.8069	99.8379
	2243.11	99.805	99.839
	2241.18	99.7988	99.8413
	2239.26	99.7923	99.8457
	2237.33	99.7876	99.8514
	2235.4	99.7825	99.8574
	2233.47	99.7737	99.8603
	2231.54	99.7622	99.8581
	2229.61	99.7517	99.8527
	2227.68	99.7445	99.8475
	2225.75	99.7416	99.8455
	2223.83	99.743	99.8474
	2221.9	99.7481	99.8508
	2219.97	99.7558	99.8538
	2218.04	99.7639	99.8572
	2216.11	99.7676	99.8611
	2214.18	99.7609	99.8645
	2212.25	99.7413	99.8655
	2210.32	99.7102	99.8633
	2208.4	99.6706	99.8611
	2206.47	99.6243	99.8636
	2204.54	99.5689	99.8695
	2202.61	99.499	99.8728
	2200.68	99.4142	99.87
	2198.75	99.3185	99.8638
	2196.82	99.2163	99.858
	2194.89	99.1123	99.8542
	2192.97	99.0093	99.8518
	2191.04	98.9077	99.8495
	2189.11	98.8058	99.8466
	2187.18	98.7017	99.8418
	2185.25	98.596	99.8366
	2183.32	98.4917	99.8325
	2181.39	98.3909	99.8288
	2179.47	98.2938	99.8255
	2177.54	98.2012	99.8252
	2175.61	98.1142	99.8273
	2173.68	98.0335	99.8284
	2171.75	97.9604	99.8266
	2169.82	97.8942	99.8223
	2167.89	97.834	99.8175
	2165.96	97.78	99.8132
	2164.04	97.7314	99.8093
	2162.11	97.6871	99.8057
	2160.18	97.6469	99.8031
	2158.25	97.6117	99.8008
	2156.32	97.5832	99.7999
	2154.39	97.5628	99.802
	2152.46	97.5491	99.8053
	2150.53	97.5386	99.8063
	2148.61	97.5298	99.8043
	2146.68	97.5238	99.8011
	2144.75	97.5227	99.7981
	2142.82	97.5275	99.795
	2140.89	97.5374	99.7924
	2138.96	97.5532	99.7915
	2137.03	97.5757	99.7929
	2135.1	97.6011	99.7957
	2133.18	97.6278	99.7999
	2131.25	97.6608	99.8051
	2129.32	97.7041	99.8101
	2127.39	97.7566	99.8155
	2125.46	97.8131	99.8214
	2123.53	97.8698	99.8267
	2121.6	97.927	99.8319
	2119.67	97.9864	99.8382
	2117.75	98.0478	99.8433
	2115.82	98.1126	99.8446
	2113.89	98.1837	99.8437
	2111.96	98.2615	99.8452
	2110.03	98.3439	99.8506
	2108.1	98.4285	99.8578
	2106.17	98.5123	99.8627
	2104.24	98.5936	99.8631
	2102.32	98.6743	99.8614
	2100.39	98.7582	99.8605
	2098.46	98.8459	99.8624
	2096.53	98.9352	99.8663
	2094.6	99.0244	99.8693
	2092.67	99.112	99.8696
	2090.74	99.1978	99.8685
	2088.81	99.2836	99.8684
	2086.89	99.3704	99.8698
	2084.96	99.4576	99.8708
	2083.03	99.5449	99.8707
	2081.1	99.6315	99.8696
	2079.17	99.7168	99.8678
	2077.24	99.8007	99.8668
	2075.31	99.8818	99.8681
	2073.38	99.9581	99.8716
	2071.46	100.028	99.8764
	2069.53	100.09	99.8813
	2067.6	100.141	99.8849
	2065.67	100.177	99.8868
	2063.74	100.199	99.8872
	2061.81	100.205	99.8844
	2059.88	100.196	99.8783
	2057.96	100.176	99.8724
	2056.03	100.151	99.8697
	2054.1	100.122	99.87
	2052.17	100.09	99.8701
	2050.24	100.055	99.8683
	2048.31	100.021	99.8659
	2046.38	99.9902	99.8646
	2044.45	99.9629	99.8647
	2042.53	99.9379	99.8644
	2040.6	99.9163	99.8629
	2038.67	99.8987	99.861
	2036.74	99.8829	99.859
	2034.81	99.867	99.8562
	2032.88	99.8523	99.8527
	2030.95	99.8419	99.8498
	2029.02	99.8366	99.8479
	2027.1	99.8334	99.8463
	2025.17	99.8309	99.8449
	2023.24	99.8298	99.8436
	2021.31	99.8297	99.8413
	2019.38	99.829	99.8388
	2017.45	99.8275	99.8371
	2015.52	99.8257	99.8354
	2013.59	99.8237	99.8321
	2011.67	99.8219	99.8283
	2009.74	99.8212	99.826
	2007.81	99.8226	99.8267
	2005.88	99.8252	99.8278
	2003.95	99.8264	99.826
	2002.02	99.8275	99.823
	2000.09	99.8298	99.8214
	1998.16	99.8314	99.8203
	1996.24	99.831	99.8194
	1994.31	99.8303	99.8196
	1992.38	99.8311	99.8206
	1990.45	99.8322	99.8214
	1988.52	99.8321	99.8229
	1986.59	99.8311	99.8271
	1984.66	99.8301	99.8322
	1982.73	99.8286	99.8349
	1980.81	99.8251	99.8349
	1978.88	99.8212	99.8341
	1976.95	99.8195	99.8338
	1975.02	99.8198	99.8341
	1973.09	99.8207	99.835
	1971.16	99.8204	99.8354
	1969.23	99.8188	99.8349
	1967.3	99.8194	99.8339
	1965.38	99.8229	99.8322
	1963.45	99.8268	99.8307
	1961.52	99.8303	99.8321
	1959.59	99.8325	99.8361
	1957.66	99.8325	99.8395
	1955.73	99.8318	99.8406
	1953.8	99.8318	99.84
	1951.87	99.8317	99.8392
	1949.95	99.8339	99.841
	1948.02	99.8401	99.8473
	1946.09	99.8478	99.8555
	1944.16	99.8532	99.8612
	1942.23	99.8546	99.8623
	1940.3	99.8528	99.8603
	1938.37	99.8506	99.8581
	1936.45	99.8491	99.8574
	1934.52	99.8481	99.8582
	1932.59	99.8478	99.8598
	1930.66	99.8486	99.8609
	1928.73	99.8504	99.8609
	1926.8	99.8532	99.861
	1924.87	99.8575	99.8624
	1922.94	99.8632	99.8652
	1921.02	99.8696	99.8684
	1919.09	99.8746	99.8708
	1917.16	99.8765	99.871
	1915.23	99.8748	99.8683
	1913.3	99.8705	99.8637
	1911.37	99.866	99.8594
	1909.44	99.8626	99.8559
	1907.51	99.8601	99.854
	1905.59	99.8596	99.856
	1903.66	99.8617	99.8619
	1901.73	99.8637	99.8669
	1899.8	99.8644	99.8685
	1897.87	99.8653	99.8684
	1895.94	99.866	99.868
	1894.01	99.8659	99.8671
	1892.08	99.8649	99.8654
	1890.16	99.8632	99.8626
	1888.23	99.8618	99.8595
	1886.3	99.8617	99.857
	1884.37	99.8625	99.8556
	1882.44	99.8626	99.8539
	1880.51	99.8616	99.8519
	1878.58	99.8613	99.8511
	1876.65	99.8615	99.851
	1874.73	99.8601	99.8506
	1872.8	99.8568	99.8512
	1870.87	99.8548	99.8535
	1868.94	99.8548	99.856
	1867.01	99.8551	99.8573
	1865.08	99.8545	99.8577
	1863.15	99.8538	99.8578
	1861.22	99.8534	99.8572
	1859.3	99.8532	99.8562
	1857.37	99.8537	99.857
	1855.44	99.8552	99.8599
	1853.51	99.8588	99.8636
	1851.58	99.8644	99.8671
	1849.65	99.869	99.8708
	1847.72	99.8715	99.8762
	1845.79	99.8733	99.8823
	1843.87	99.8747	99.8861
	1841.94	99.876	99.8874
	1840.01	99.8782	99.8886
	1838.08	99.881	99.8902
	1836.15	99.8843	99.8923
	1834.22	99.8885	99.8952
	1832.29	99.8941	99.898
	1830.36	99.9024	99.9019
	1828.44	99.9137	99.9096
	1826.51	99.9249	99.9202
	1824.58	99.9333	99.9305
	1822.65	99.9383	99.9391
	1820.72	99.9388	99.9448
	1818.79	99.933	99.947
	1816.86	99.92	99.9473
	1814.94	99.9006	99.9483
	1813.01	99.8767	99.9512
	1811.08	99.8464	99.9532
	1809.15	99.8073	99.95
	1807.22	99.7604	99.9404
	1805.29	99.707	99.9242
	1803.36	99.6469	99.901
	1801.43	99.5778	99.871
	1799.51	99.4982	99.8368
	1797.58	99.4111	99.8013
	1795.65	99.3192	99.7641
	1793.72	99.2198	99.7212
	1791.79	99.1093	99.6705
	1789.86	98.9879	99.6126
	1787.93	98.8597	99.5505
	1786	98.7313	99.4886
	1784.08	98.6061	99.4279
	1782.15	98.4847	99.3672
	1780.22	98.3702	99.3076
	1778.29	98.2643	99.2493
	1776.36	98.1639	99.1907
	1774.43	98.0681	99.133
	1772.5	97.977	99.0776
	1770.57	97.8893	99.0234
	1768.65	97.8055	98.97
	1766.72	97.7272	98.9177
	1764.79	97.6561	98.8683
	1762.86	97.5929	98.824
	1760.93	97.5372	98.7848
	1759	97.4895	98.7494
	1757.07	97.4491	98.7173
	1755.14	97.4142	98.6888
	1753.22	97.3831	98.6637
	1751.29	97.3565	98.6416
	1749.36	97.3359	98.6211
	1747.43	97.3214	98.6013
	1745.5	97.3122	98.5838
	1743.57	97.3089	98.5705
	1741.64	97.3123	98.5611
	1739.71	97.3226	98.5547
	1737.79	97.3401	98.5517
	1735.86	97.3658	98.5534
	1733.93	97.4011	98.561
	1732	97.447	98.574
	1730.07	97.5019	98.5908
	1728.14	97.5616	98.6096
	1726.21	97.6222	98.6302
	1724.28	97.6792	98.6504
	1722.36	97.7285	98.667
	1720.43	97.7722	98.6813
	1718.5	97.8164	98.6982
	1716.57	97.8632	98.7196
	1714.64	97.9116	98.7444
	1712.71	97.9616	98.7717
	1710.78	98.0121	98.8002
	1708.85	98.0636	98.8284
	1706.93	98.1201	98.8568
	1705	98.1838	98.8883
	1703.07	98.2529	98.9243
	1701.14	98.3249	98.9634
	1699.21	98.3993	99.0031
	1697.28	98.4752	99.0425
	1695.35	98.5512	99.082
	1693.43	98.6299	99.1226
	1691.5	98.715	99.1658
	1689.57	98.8047	99.2125
	1687.64	98.8953	99.2633
	1685.71	98.9827	99.3169
	1683.78	99.063	99.3693
	1681.85	99.135	99.4192
	1679.92	99.1998	99.4681
	1678	99.2575	99.5166
	1676.07	99.3069	99.564
	1674.14	99.3462	99.6083
	1672.21	99.3753	99.6465
	1670.28	99.3976	99.6788
	1668.35	99.4144	99.7076
	1666.42	99.4235	99.7337
	1664.49	99.4236	99.7569
	1662.57	99.4159	99.7772
	1660.64	99.403	99.7933
	1658.71	99.3851	99.803
	1656.78	99.3602	99.8048
	1654.85	99.3296	99.8014
	1652.92	99.2963	99.7963
	1650.99	99.2603	99.7896
	1649.06	99.2207	99.7815
	1647.14	99.1782	99.7737
	1645.21	99.1344	99.7655
	1643.28	99.0917	99.7552
	1641.35	99.0501	99.7422
	1639.42	99.01	99.7292
	1637.49	98.9749	99.7181
	1635.56	98.9476	99.708
	1633.63	98.9297	99.6997
	1631.71	98.9219	99.6953
	1629.78	98.9226	99.693
	1627.85	98.9281	99.6905
	1625.92	98.9361	99.6882
	1623.99	98.9454	99.6872
	1622.06	98.9573	99.6895
	1620.13	98.9733	99.6953
	1618.2	98.9925	99.7025
	1616.28	99.0138	99.7092
	1614.35	99.0387	99.7167
	1612.42	99.0673	99.7266
	1610.49	99.0992	99.7388
	1608.56	99.1325	99.7507
	1606.63	99.1651	99.7592
	1604.7	99.1967	99.7657
	1602.77	99.2297	99.7739
	1600.85	99.2673	99.7853
	1598.92	99.3103	99.7983
	1596.99	99.3567	99.8115
	1595.06	99.4035	99.8242
	1593.13	99.4484	99.8359
	1591.2	99.4926	99.8474
	1589.27	99.5392	99.8607
	1587.34	99.5895	99.8765
	1585.42	99.6421	99.8944
	1583.49	99.6946	99.9121
	1581.56	99.7448	99.9263
	1579.63	99.7903	99.9353
	1577.7	99.8274	99.9386
	1575.77	99.8516	99.9351
	1573.84	99.8607	99.9263
	1571.92	99.8558	99.9142
	1569.99	99.8399	99.9
	1568.06	99.8168	99.8855
	1566.13	99.7898	99.8729
	1564.2	99.7565	99.8627
	1562.27	99.7098	99.8516
	1560.34	99.6469	99.8354
	1558.41	99.5704	99.8136
	1556.49	99.4854	99.7905
	1554.56	99.3992	99.7714
	1552.63	99.3156	99.7572
	1550.7	99.2314	99.7445
	1548.77	99.1456	99.7309
	1546.84	99.0614	99.7162
	1544.91	98.9813	99.7009
	1542.98	98.9071	99.6868
	1541.06	98.8381	99.6746
	1539.13	98.7722	99.6637
	1537.2	98.7087	99.6561
	1535.27	98.6465	99.6516
	1533.34	98.5816	99.6456
	1531.41	98.5128	99.6347
	1529.48	98.4433	99.6202
	1527.55	98.3788	99.6059
	1525.63	98.3233	99.5953
	1523.7	98.2757	99.5881
	1521.77	98.2338	99.5824
	1519.84	98.1971	99.5764
	1517.91	98.165	99.5694
	1515.98	98.1362	99.5631
	1514.05	98.1091	99.5597
	1512.12	98.0836	99.5575
	1510.2	98.0626	99.5562
	1508.27	98.0492	99.5572
	1506.34	98.0425	99.5599
	1504.41	98.0407	99.5633
	1502.48	98.0434	99.568
	1500.55	98.0508	99.5744
	1498.62	98.0619	99.5823
	1496.69	98.0747	99.5917
	1494.77	98.0866	99.6007
	1492.84	98.0957	99.6061
	1490.91	98.1031	99.6083
	1488.98	98.1122	99.6118
	1487.05	98.1238	99.6181
	1485.12	98.1376	99.6254
	1483.19	98.1539	99.6321
	1481.26	98.1719	99.6382
	1479.34	98.1904	99.6442
	1477.41	98.2117	99.6513
	1475.48	98.2374	99.6592
	1473.55	98.2662	99.6678
	1471.62	98.2976	99.6775
	1469.69	98.3318	99.6882
	1467.76	98.3685	99.6991
	1465.83	98.4077	99.7095
	1463.91	98.4496	99.718
	1461.98	98.4943	99.7241
	1460.05	98.5428	99.7304
	1458.12	98.5959	99.7394
	1456.19	98.6533	99.7506
	1454.26	98.715	99.7631
	1452.33	98.7809	99.7771
	1450.41	98.8497	99.7913
	1448.48	98.9198	99.8047
	1446.55	98.9885	99.8173
	1444.62	99.0518	99.8286
	1442.69	99.1099	99.8381
	1440.76	99.1665	99.8472
	1438.83	99.2236	99.856
	1436.9	99.2811	99.8636
	1434.98	99.3376	99.8701
	1433.05	99.3915	99.8755
	1431.12	99.4408	99.8778
	1429.19	99.4834	99.8753
	1427.26	99.5191	99.8704
	1425.33	99.5479	99.8666
	1423.4	99.5676	99.8629
	1421.47	99.5763	99.8574
	1419.55	99.5751	99.8516
	1417.62	99.5666	99.8486
	1415.69	99.5525	99.8472
	1413.76	99.5331	99.8443
	1411.83	99.509	99.8396
	1409.9	99.4829	99.8353
	1407.97	99.4587	99.8333
	1406.04	99.44	99.8353
	1404.12	99.4266	99.842
	1402.19	99.415	99.8527
	1400.26	99.403	99.8643
	1398.33	99.3907	99.8741
	1396.4	99.3794	99.8806
	1394.47	99.3709	99.8842
	1392.54	99.3666	99.8851
	1390.61	99.3657	99.8837
	1388.69	99.3668	99.8795
	1386.76	99.3681	99.873
	1384.83	99.3689	99.8663
	1382.9	99.3703	99.86
	1380.97	99.3714	99.8512
	1379.04	99.371	99.8378
	1377.11	99.3718	99.8231
	1375.18	99.3772	99.8117
	1373.26	99.387	99.8047
	1371.33	99.3986	99.8004
	1369.4	99.4076	99.7956
	1367.47	99.4122	99.7899
	1365.54	99.4137	99.7859
	1363.61	99.4128	99.7855
	1361.68	99.4071	99.7866
	1359.75	99.394	99.7864
	1357.83	99.3747	99.785
	1355.9	99.3525	99.7841
	1353.97	99.328	99.7828
	1352.04	99.2994	99.7789
	1350.11	99.2652	99.772
	1348.18	99.224	99.7627
	1346.25	99.175	99.751
	1344.32	99.1191	99.7362
	1342.4	99.0581	99.7174
	1340.47	98.994	99.6942
	1338.54	98.9288	99.6688
	1336.61	98.8624	99.6447
	1334.68	98.7925	99.6227
	1332.75	98.716	99.6017
	1330.82	98.6294	99.5797
	1328.9	98.5308	99.5562
	1326.97	98.4202	99.5321
	1325.04	98.2999	99.5086
	1323.11	98.1725	99.486
	1321.18	98.0398	99.4645
	1319.25	97.903	99.444
	1317.32	97.7648	99.4244
	1315.39	97.6291	99.4057
	1313.47	97.5007	99.3889
	1311.54	97.3825	99.3742
	1309.61	97.274	99.3605
	1307.68	97.1734	99.3468
	1305.75	97.081	99.3349
	1303.82	96.9968	99.3254
	1301.89	96.9188	99.3161
	1299.96	96.846	99.3041
	1298.04	96.7786	99.2882
	1296.11	96.7184	99.2697
	1294.18	96.6676	99.2519
	1292.25	96.6276	99.2354
	1290.32	96.5986	99.2184
	1288.39	96.5812	99.2008
	1286.46	96.5752	99.1833
	1284.53	96.58	99.1656
	1282.61	96.5955	99.1491
	1280.68	96.6211	99.1368
	1278.75	96.6535	99.128
	1276.82	96.6891	99.1211
	1274.89	96.7262	99.1171
	1272.96	96.7645	99.1164
	1271.03	96.803	99.117
	1269.1	96.8411	99.1176
	1267.18	96.8804	99.1204
	1265.25	96.9232	99.1267
	1263.32	96.97	99.1352
	1261.39	97.0216	99.1453
	1259.46	97.079	99.158
	1257.53	97.1404	99.1729
	1255.6	97.1999	99.1875
	1253.67	97.2509	99.2001
	1251.75	97.292	99.2111
	1249.82	97.3295	99.2217
	1247.89	97.3717	99.2322
	1245.96	97.4249	99.2416
	1244.03	97.4907	99.2498
	1242.1	97.5667	99.2567
	1240.17	97.6496	99.2638
	1238.24	97.7374	99.2726
	1236.32	97.8291	99.2837
	1234.39	97.9243	99.2973
	1232.46	98.0233	99.3145
	1230.53	98.1254	99.3347
	1228.6	98.2289	99.3565
	1226.67	98.3337	99.3793
	1224.74	98.4403	99.4045
	1222.81	98.549	99.4337
	1220.89	98.6574	99.4659
	1218.96	98.762	99.4986
	1217.03	98.8608	99.5305
	1215.1	98.952	99.5606
	1213.17	99.035	99.5903
	1211.24	99.1118	99.6212
	1209.31	99.1844	99.6529
	1207.39	99.2536	99.6838
	1205.46	99.3199	99.7142
	1203.53	99.3846	99.745
	1201.6	99.4467	99.7757
	1199.67	99.5049	99.8065
	1197.74	99.5589	99.84
	1195.81	99.6089	99.8761
	1193.88	99.6521	99.9126
	1191.96	99.6846	99.9473
	1190.03	99.7035	99.9802
	1188.1	99.7081	100.012
	1186.17	99.699	100.042
	1184.24	99.6745	100.067
	1182.31	99.6299	100.08
	1180.38	99.5675	100.078
	1178.45	99.4966	100.065
	1176.53	99.42	100.044
	1174.6	99.3309	100.016
	1172.67	99.2272	99.9777
	1170.74	99.1157	99.9244
	1168.81	99.0045	99.8561
	1166.88	98.9013	99.7791
	1164.95	98.8091	99.695
	1163.02	98.724	99.6004
	1161.1	98.6469	99.4951
	1159.17	98.5821	99.381
	1157.24	98.529	99.2641
	1155.31	98.4828	99.1493
	1153.38	98.4395	99.0288
	1151.45	98.397	98.8947
	1149.52	98.3562	98.7513
	1147.59	98.3229	98.6055
	1145.67	98.299	98.4563
	1143.74	98.2823	98.3021
	1141.81	98.274	98.1491
	1139.88	98.2766	98.0042
	1137.95	98.2885	97.8669
	1136.02	98.3046	97.7343
	1134.09	98.3203	97.6067
	1132.16	98.3335	97.4836
	1130.24	98.3421	97.3607
	1128.31	98.3455	97.2375
	1126.38	98.3463	97.1179
	1124.45	98.3468	97.0032
	1122.52	98.3455	96.8945
	1120.59	98.3411	96.7915
	1118.66	98.3339	96.6925
	1116.73	98.3242	96.5968
	1114.81	98.3127	96.5044
	1112.88	98.3035	96.418
	1110.95	98.2999	96.3403
	1109.02	98.3006	96.2702
	1107.09	98.3031	96.2059
	1105.16	98.3051	96.1466
	1103.23	98.3037	96.0924
	1101.3	98.2982	96.0455
	1099.38	98.2914	96.0084
	1097.45	98.2878	95.9819
	1095.52	98.2901	95.9655
	1093.59	98.297	95.9579
	1091.66	98.3054	95.9579
	1089.73	98.3137	95.9658
	1087.8	98.3221	95.9829
	1085.88	98.3309	96.0094
	1083.95	98.3405	96.0448
	1082.02	98.3504	96.0884
	1080.09	98.3595	96.141
	1078.16	98.3668	96.2034
	1076.23	98.3711	96.2754
	1074.3	98.3716	96.3571
	1072.37	98.3678	96.4485
	1070.45	98.3582	96.548
	1068.52	98.3409	96.6533
	1066.59	98.3153	96.7632
	1064.66	98.2827	96.8786
	1062.73	98.2456	97.0011
	1060.8	98.2068	97.1311
	1058.87	98.1684	97.2682
	1056.94	98.1324	97.412
	1055.02	98.0991	97.5606
	1053.09	98.0656	97.7117
	1051.16	98.0301	97.8645
	1049.23	97.9938	98.0188
	1047.3	97.9581	98.1732
	1045.37	97.9218	98.3266
	1043.44	97.8828	98.4764
	1041.51	97.8375	98.6184
	1039.59	97.7851	98.7508
	1037.66	97.728	98.8748
	1035.73	97.6704	98.9902
	1033.8	97.6149	99.0952
	1031.87	97.561	99.1875
	1029.94	97.5054	99.2666
	1028.01	97.4474	99.3352
	1026.08	97.3925	99.3988
	1024.16	97.3422	99.4604
	1022.23	97.2892	99.5166
	1020.3	97.2322	99.5629
	1018.37	97.1834	99.5995
	1016.44	97.1533	99.6313
	1014.51	97.1412	99.6632
	1012.58	97.1421	99.6959
	1010.65	97.151	99.7254
	1008.73	97.1668	99.7508
	1006.8	97.1939	99.7759
	1004.87	97.2314	99.8024
	1002.94	97.2736	99.8298
	1001.01	97.3177	99.8527
	999.082	97.3651	99.8645
	997.153	97.418	99.872
	995.225	97.4794	99.8853
	993.296	97.5483	99.9028
	991.367	97.6191	99.9185
	989.439	97.6909	99.9349
	987.51	97.7662	99.9559
	985.581	97.8416	99.977
	983.652	97.9117	99.9916
	981.724	97.9754	99.9992
	979.795	98.0354	100.002
	977.866	98.0958	100.001
	975.937	98.159	99.9956
	974.009	98.2268	99.992
	972.08	98.2982	99.9922
	970.151	98.3685	99.9924
	968.223	98.4346	99.9906
	966.294	98.4988	99.9865
	964.365	98.5642	99.981
	962.436	98.6317	99.9754
	960.508	98.7023	99.9708
	958.579	98.7769	99.9691
	956.65	98.852	99.9691
	954.721	98.9236	99.9677
	952.793	98.9913	99.9652
	950.864	99.0563	99.9637
	948.935	99.1185	99.9629
	947.006	99.1774	99.9623
	945.078	99.2327	99.9621
	943.149	99.285	99.9627
	941.22	99.3361	99.9647
	939.292	99.3853	99.9673
	937.363	99.4301	99.9688
	935.434	99.4692	99.9698
	933.505	99.5021	99.9709
	931.577	99.5276	99.9717
	929.648	99.5458	99.9721
	927.719	99.558	99.9726
	925.79	99.5655	99.9735
	923.862	99.5681	99.9743
	921.933	99.5659	99.9748
	920.004	99.5593	99.9744
	918.076	99.5499	99.9728
	916.147	99.5401	99.9705
	914.218	99.5325	99.9684
	912.289	99.5278	99.9669
	910.361	99.526	99.9658
	908.432	99.5273	99.965
	906.503	99.5311	99.9642
	904.574	99.5363	99.9631
	902.646	99.5429	99.962
	900.717	99.5511	99.9617
	898.788	99.5601	99.9619
	896.86	99.57	99.9622
	894.931	99.5813	99.9626
	893.002	99.5933	99.9635
	891.073	99.6049	99.9654
	889.145	99.617	99.9681
	887.216	99.63	99.971
	885.287	99.6434	99.9737
	883.358	99.6569	99.9759
	881.43	99.6706	99.9773
	879.501	99.6842	99.9784
	877.572	99.6975	99.9792
	875.643	99.7103	99.9793
	873.715	99.7236	99.978
	871.786	99.738	99.9753
	869.857	99.7524	99.9715
	867.929	99.766	99.9674
	866	99.78	99.9642
	864.071	99.796	99.9628
	862.142	99.8141	99.9629
	860.214	99.8338	99.9632
	858.285	99.855	99.9632
	856.356	99.8777	99.9628
	854.427	99.901	99.9619
	852.499	99.9224	99.9606
	850.57	99.9386	99.9589
	848.641	99.9471	99.9561
	846.713	99.9489	99.9521
	844.784	99.9463	99.9474
	842.855	99.9407	99.943
	840.926	99.9327	99.9389
	838.998	99.924	99.9347
	837.069	99.9164	99.9306
	835.14	99.911	99.9268
	833.211	99.907	99.9231
	831.283	99.9042	99.9196
	829.354	99.9021	99.9167
	827.425	99.8996	99.9136
	825.496	99.8961	99.9099
	823.568	99.892	99.9059
	821.639	99.8871	99.9019
	819.71	99.881	99.8972
	817.782	99.8738	99.8915
	815.853	99.8662	99.8859
	813.924	99.8589	99.8818
	811.995	99.8517	99.8789
	810.067	99.8445	99.8765
	808.138	99.8378	99.8741
	806.209	99.8317	99.8715
	804.28	99.8263	99.869
	802.352	99.8213	99.8666
	800.423	99.8169	99.8641
	798.494	99.8139	99.8618
	796.566	99.8129	99.8603
	794.637	99.813	99.8594
	792.708	99.8141	99.8593
	790.779	99.8161	99.8598
	788.851	99.8176	99.8607
	786.922	99.8163	99.8614
	784.993	99.81	99.861
	783.064	99.7984	99.8598
	781.136	99.7837	99.8583
	779.207	99.7681	99.8569
	777.278	99.7529	99.8556
	775.35	99.739	99.8546
	773.421	99.7263	99.8542
	771.492	99.7142	99.8539
	769.563	99.7022	99.8537
	767.635	99.692	99.8541
	765.706	99.6841	99.8552
	763.777	99.6777	99.8566
	761.848	99.6721	99.8575
	759.92	99.667	99.8575
	757.991	99.6626	99.8571
	756.062	99.6592	99.8572
	754.133	99.6578	99.8584
	752.205	99.6582	99.8607
	750.276	99.6595	99.8633
	748.347	99.6607	99.8661
	746.419	99.6616	99.8694
	744.49	99.6625	99.8729
	742.561	99.6643	99.8757
	740.632	99.6665	99.8782
	738.704	99.6689	99.8815
	736.775	99.6716	99.885
	734.846	99.6749	99.8878
	732.917	99.6791	99.8898
	730.989	99.6845	99.8921
	729.06	99.6914	99.8948
	727.131	99.6991	99.8974
	725.203	99.7073	99.9001
	723.274	99.716	99.903
	721.345	99.7253	99.9063
	719.416	99.7354	99.9097
	717.488	99.7468	99.9127
	715.559	99.7593	99.9158
	713.63	99.7729	99.9196
	711.701	99.7873	99.9235
	709.773	99.802	99.9259
	707.844	99.8163	99.9261
	705.915	99.8287	99.925
	703.986	99.8381	99.9233
	702.058	99.8443	99.9214
	700.129	99.8472	99.9195
	698.2	99.8466	99.918
	696.272	99.8434	99.9172
	694.343	99.8409	99.918
	692.414	99.8412	99.9201
	690.485	99.8438	99.9216
	688.557	99.8473	99.9217
	686.628	99.8512	99.9205
	684.699	99.8552	99.9189
	682.77	99.8587	99.9175
	680.842	99.8615	99.9169
	678.913	99.8641	99.9176
	676.984	99.8662	99.9189
	675.056	99.8675	99.9201
	673.127	99.8683	99.9202
	671.198	99.8701	99.9198
	669.269	99.8731	99.9202
	667.341	99.8766	99.9218
	665.412	99.8805	99.9239
	663.483	99.8859	99.9258
	661.554	99.8932	99.9279
	659.626	99.9021	99.9299
	657.697	99.9119	99.9315
	655.768	99.9215	99.9324
	653.84	99.9302	99.933
	651.911	99.9383	99.9341
	649.982	99.9468	99.9363
	648.053	99.9557	99.939
	646.125	99.9639	99.941
	644.196	99.9712	99.9423
	642.267	99.9768	99.9428
	640.338	99.9797	99.9426
	638.41	99.9801	99.9423
	636.481	99.977	99.9416
	634.552	99.9681	99.9385
	632.623	99.9539	99.9323
	630.695	99.9381	99.9242
	628.766	99.9234	99.9155
	626.837	99.9108	99.9064
	624.909	99.9001	99.8966
	622.98	99.8904	99.8866
	621.051	99.8811	99.8778
	619.122	99.8716	99.8699
	617.194	99.8618	99.862
	615.265	99.853	99.8549
	613.336	99.8465	99.8496
	611.407	99.8412	99.8453
	609.479	99.8352	99.8404
	607.55	99.8283	99.8349
	605.621	99.8224	99.8298
	603.693	99.8179	99.8253
	601.764	99.8135	99.821
	599.835	99.8077	99.8179
	597.906	99.8008	99.8161
	595.978	99.7947	99.8165
	594.049	99.7927	99.8208
	592.12	99.795	99.8282
	590.191	99.797	99.8347
	588.263	99.7946	99.8373
	586.334	99.7876	99.8362
	584.405	99.7779	99.8336
	582.476	99.7669	99.8308
	580.548	99.7547	99.8282
	578.619	99.7406	99.8256
	576.69	99.7248	99.8225
	574.762	99.7087	99.8179
	572.833	99.6927	99.8114
	570.904	99.6758	99.8037
	568.975	99.6568	99.7962
	567.047	99.6359	99.7889
	565.118	99.6143	99.7811
	563.189	99.5929	99.7732
	561.26	99.5722	99.7677
	559.332	99.5516	99.7649
	557.403	99.5293	99.763
	555.474	99.5041	99.7615
	553.546	99.4767	99.7629
	551.617	99.4495	99.7696
	549.688	99.4263	99.7818
	547.759	99.4086	99.7968
	545.831	99.3921	99.8107
	543.902	99.3742	99.82
	541.973	99.356	99.8253
	540.044	99.3395	99.8312
	538.116	99.3278	99.8393
	536.187	99.3211	99.8474
	534.258	99.3158	99.8522
	532.33	99.3101	99.8506
	530.401	99.3042	99.8427
	528.472	99.2987	99.8305
	526.543	99.2953	99.8171
	524.615	99.2951	99.8029
	522.686	99.2961	99.7838
	520.757	99.2968	99.7572
	518.828	99.2967	99.7266
	516.9	99.2959	99.6962
	514.971	99.2954	99.6677
	513.042	99.297	99.6407
	511.113	99.3018	99.6132
	509.185	99.3072	99.5842
	507.256	99.3103	99.555
	505.327	99.3132	99.5272
	503.399	99.3188	99.5007
	501.47	99.3264	99.4743
	499.541	99.3364	99.4472
	497.612	99.3508	99.4206
	495.684	99.3674	99.3931
	493.755	99.3808	99.3617
	491.826	99.3903	99.3278
	489.897	99.3984	99.2965
	487.969	99.4049	99.269
	486.04	99.4088	99.2443
	484.111	99.4123	99.221
	482.183	99.4159	99.1945
	480.254	99.42	99.1628
	478.325	99.4259	99.1334
	476.396	99.4345	99.1078
	474.468	99.4417	99.1008
	472.539	99.4494	99.0949
	470.61	99.4575	99.0903
	468.681	99.4661	99.0869
	466.753	99.475	99.0846
	464.824	99.4844	99.0836
	462.895	99.4942	99.0838
	460.966	99.5044	99.0851
	459.038	99.515	99.0877
	457.109	99.526	99.0914
	455.18	99.5375	99.0964
	453.252	99.5494	99.1025
	451.323	99.5617	99.1099
	449.394	99.5744	99.1184
	447.465	99.5875	99.1282
	445.537	99.6011	99.1391
	443.608	99.615	99.1512
	441.679	99.6294	99.1646
	439.75	99.6442	99.1791
	437.822	99.6595	99.1949
	435.893	99.6751	99.2118
	433.964	99.6912	99.2299
	432.036	99.7077	99.2492
	430.107	99.7246	99.2698
	428.178	99.7419	99.2915
	426.249	99.7596	99.3144
	424.321	99.7778	99.3385
	422.392	99.7964	99.3639
	420.463	99.8154	99.3904
	418.534	99.8348	99.4181
	416.606	99.8547	99.447
	414.677	99.8749	99.4771
	412.748	99.8956	99.5084
	410.82	99.9167	99.5409
	408.891	99.9382	99.5747
	406.962	99.9601	99.6096
	405.033	99.9825	99.6457
	403.105	100.005	99.683
	401.176	100.028	99.7215
	399.247	100.052	99.7612

## Sheet: Fig. 3
Fig. 3a	Voltage	Hyb_2	Hyb_1	Hyb_0		Fig. 3b	BV	Hyb_2	Hyb_1	Hyb_0		Fig. 3c	ZrO2 fraction	Dielectric constant	Error	Dielectric strength	Error		Fig. 3d		RMS	Error
	-10	9.4514e-10	4.3212e-09	2.0543e-07			0	2.3415e-11	1.0645e-11	7.05678e-10			0	5.65355	0.45	4.46154	0.045			Hyb_0	0.407	0.04
	-9.8	9.1524e-10	4.1945e-09	2.0532e-07			0.5	9.0234e-12	4.82354e-12	1.4545e-10			10	11.7394	0.91	4.31138	0.085			Hyb_1	0.312	0.02
	-9.6	8.8124e-10	4.1343e-09	2.0571e-07			1	2.1257e-11	3.6945e-12	6.4142e-10			20	12.7175	0.67	4.23841	0.11			Hyb_2	0.278	0.012
	-9.4	8.4542e-10	3.9753e-09	1.9763e-07			1.5	5.9475e-11	1.0134e-11	3.03486e-10			30	13.2584	0.69	4.14286	0.08
	-9.2	8.1575e-10	3.7282e-09	1.8493e-07			2	1.2437e-10	2.3324e-11	3.59765e-09			40	13.2737	0.9	4.09449	0.09
	-9	7.8585e-10	3.494e-09	1.7306e-07			2.5	6.5267e-10	2.1134e-10	6.33685e-09			50	14.0886	0.45	4.04348	0.145
	-8.8	7.5575e-10	3.2649e-09	1.6276e-07			3	4.2485e-11	1.6652e-10	1.28786e-09			60	15.0894	1.15	3.71429	0.08
	-8.6	7.2537e-10	3.0712e-09	1.5227e-07			3.5	2.6576e-11	1.7343e-10	5.19874e-09
	-8.4	6.9537e-10	2.8831e-09	1.4357e-07			4	2.4227e-11	2.0334e-10	7.33421e-10
	-8.2	6.7245e-10	2.7575e-09	1.3467e-07			4.5	1.2737e-10	2.41274e-10	7.23786e-09
	-8	6.4527e-10	2.5375e-09	1.2585e-07			5	7.2545e-11	2.2973e-10	2.17678e-09
	-7.8	6.1524e-10	2.3767e-09	1.1874e-07			5.5	1.0415e-10	9.6485e-11	2.8948e-09
	-7.6	5.8511e-10	2.2243e-09	1.1685e-07			6	4.6174e-11	2.4437e-10	1.38486e-09
	-7.4	5.6122e-10	2.0727e-09	1.0324e-07			6.5	3.8534e-11	1.1257e-10	3.36453e-09
	-7.2	5.3514e-10	1.9334e-09	9.5537e-08			7	1.2421e-10	1.6445e-10	3.76375e-09
	-7	5.1247e-10	1.8115e-09	8.9545e-08			7.5	9.4515e-11	1.8678e-10	5.4768e-09
	-6.8	4.8625e-10	1.6894e-09	8.374e-08			8	1.0434e-10	9.21001e-11	3.2243e-09
	-6.6	4.6224e-10	1.5745e-09	7.7584e-08			8.5	2.4715e-11	8.4768e-11	2.52678e-09
	-6.4	4.3874e-10	1.4412e-09	7.1535e-08			9	1.2524e-10	1.26678e-10	3.73834e-09
	-6.2	4.1595e-10	1.3424e-09	6.6525e-08			9.5	7.2474e-11	9.8345e-11	2.95543e-09
	-6	3.9235e-10	1.2454e-09	6.1574e-08			10	1.0622e-10	1.1837e-10	3.2115e-09
	-5.8	3.722e-10	1.1467e-09	5.6515e-08			10.5	4.6453e-11	2.0785e-10	6.218e-09
	-5.6	3.4837e-10	1.0567e-09	5.2275e-08			11	3.8445e-11	1.4437e-10	1.1567e-09
	-5.4	3.2737e-10	9.5754e-10	4.7465e-08			11.5	1.2537e-10	1.5348e-10	4.5948e-09
	-5.2	3.0752e-10	8.7537e-10	4.3373e-08			12	9.4657e-11	1.8337e-10	2.8437e-09
	-5	2.8774e-10	7.9557e-10	3.9475e-08			12.5	1.0757e-10	1.1154e-10	3.3305e-09
	-4.8	2.6813e-10	7.2245e-10	3.5768e-08			13	3.9445e-11	1.5267e-10	1.1848e-09
	-4.6	2.4974e-10	6.4934e-10	3.2237e-08			13.5	5.4915e-11	1.4686e-10	4.3867e-09
	-4.4	2.3134e-10	5.8357e-10	2.8927e-08			14	1.3837e-10	2.17765e-10	4.1548e-09
	-4.2	2.1311e-10	5.2357e-10	2.5847e-08			14.5	5.8475e-11	3.1457e-10	9.4234e-09
	-4	1.9657e-10	4.6237e-10	2.2935e-08			15	9.4115e-11	3.18578e-10	2.8278e-09
	-3.8	1.8241e-10	4.0843e-10	2.0257e-08			15.5	1.2353e-10	2.2948e-10	6.8735e-09
	-3.6	1.6424e-10	3.5857e-10	1.7707e-08			16	1.3454e-10	9.6475e-11	4.03876e-09
	-3.4	1.4974e-10	3.1184e-10	1.5405e-08			16.5	8.2575e-11	2.4443e-10	7.3273e-09
	-3.2	1.3535e-10	2.6912e-10	1.3337e-08			17	1.953e-10	1.12453e-10	5.717e-09
	-3	1.2189e-10	2.3134e-10	1.1464e-08			17.5	1.12354e-10	1.6435e-10	4.924e-09
	-2.8	1.0753e-10	1.9527e-10	9.6515e-09			18	1.7154e-10	1.857e-10	5.1405e-09
	-2.6	9.4577e-11	1.6434e-10	8.113e-09			18.5	6.98755e-11	9.2157e-11	2.7663e-09
	-2.4	8.357e-11	1.3557e-10	6.7054e-09			19	2.1615e-10	8.4357e-11	6.4948e-09
	-2.2	7.2675e-11	1.1124e-10	5.5035e-09			19.5	8.1153e-11	1.2686e-10	3.7837e-09
	-2	6.1575e-11	8.9635e-11	4.4467e-09			20	1.5445e-10	9.8378e-11	3.2145e-09
	-1.8	5.1552e-11	7.0957e-11	3.5115e-09			20.5	8.6234e-11	1.1848e-10	6.2151e-09
	-1.6	4.3574e-11	5.5142e-11	2.7337e-09			21	1.45876e-10	2.07578e-10	1.1524e-09
	-1.4	3.4914e-11	4.1848e-11	2.0767e-09			21.5	1.4745e-10	1.4415e-10	4.5902e-09
	-1.2	2.7737e-11	3.0935e-11	1.5386e-09			22	2.02153e-10	1.5305e-10	2.84435e-09
	-1	2.1274e-11	2.2154e-11	1.1765e-09			22.5	3.59678e-10	1.8367e-10	3.33876e-09
	-0.8	1.5557e-11	1.5337e-11	7.5586e-10			23	3.0376e-10	1.11678e-10	4.5178e-09
	-0.6	1.061e-11	9.9612e-12	4.9312e-10			23.5	9.4657e-11	1.5257e-10	3.5448e-09
	-0.4	6.427e-12	5.9348e-12	2.9215e-10			24	1.0757e-10	1.4667e-10	4.347e-09
	-0.2	2.9257e-12	2.7357e-12	1.3534e-10			24.5	3.9467e-11	2.1794e-10	4.3243e-09
	-2.05e-15	6.11e-14	4.6475e-13	2.853e-12			25	5.4957e-11	1.8334e-10	6.0646e-09
	0.2	2.9421e-12	2.8453e-12	1.4157e-10			25.5	1.3848e-10	1.1175e-10	5.4948e-09
	0.4	6.3524e-12	6.3157e-12	3.1305e-10			26	5.8424e-11	1.5257e-10	9.09463e-09
	0.6	1.0724e-11	1.1846e-11	5.4537e-10			26.5	9.4134e-11	1.4645e-10	4.5641e-09
	0.8	1.5947e-11	1.7457e-11	8.604e-10			27	1.2377e-10	2.1784e-10	3.2267e-09
	1	2.2137e-11	2.5837e-11	1.2801e-09			27.5	1.3432e-10	3.1418e-10	6.5148e-09
	1.2	2.9185e-11	3.6584e-11	1.8186e-09			28	8.2557e-11	3.1867e-10	1.65678e-09
	1.4	3.7144e-11	4.9635e-11	2.4637e-09			28.5	1.9678e-10	2.2953e-10	9.5448e-09
	1.6	4.5957e-11	6.5364e-11	3.2455e-09			29	1.1254e-10	3.1448e-10	1.7576e-09
	1.8	5.5514e-11	8.3773e-11	4.1574e-09			29.5	2.1467e-11	3.1867e-10	4.98435e-09
	2	6.5537e-11	1.0515e-10	5.2124e-09			30	5.9248e-11	1.7685e-10	3.6978e-09
	2.2	7.6527e-11	1.2953e-10	6.437e-09			30.5	1.267e-10	1.6634e-10	6.33786e-09
	2.4	8.8574e-11	1.5657e-10	7.7573e-09			31	6.5157e-10	1.8454e-10	2.47648e-09
	2.6	1.0183e-10	1.8648e-10	9.2504e-09			31.5	3.8476e-11	2.1176e-10	5.25543e-09
	2.8	1.1447e-10	2.1886e-10	1.0834e-08			32	1.2557e-10	2.2248e-10	3.36786e-09
	3	1.2957e-10	2.5337e-10	1.2557e-08			32.5	9.4685e-11	1.7554e-10	4.9267e-09
	3.2	1.4376e-10	2.9152e-10	1.4434e-08			33	1.0767e-10	1.6347e-10	1.7887e-09
	3.4	1.5814e-10	3.3114e-10	1.6457e-08			33.5	3.9457e-11	1.6468e-10	2.7648e-09
	3.6	1.7453e-10	3.7535e-10	1.8635e-08			34	5.4952e-11	7.2486e-10	1.9567e-08
	3.8	1.9173e-10	4.245e-10	2.0875e-08			34.5	1.3824e-10	9.21153e-11	3.7887e-09
	4	2.0885e-10	4.6856e-10	2.3242e-08			35	4.2702e-11	8.4153e-11	8.0276e-10
	4.2	2.2647e-10	5.1857e-10	2.5714e-08			35.5	2.6705e-11	1.2615e-10	3.5435e-09
	4.4	2.4535e-10	5.7235e-10	2.8353e-08			36	2.4403e-11	9.8315e-11	1.27534e-08
	4.6	2.6412e-10	6.2748e-10	3.1157e-08			36.5	1.24057e-10	1.18753e-10	0.01
	4.8	2.8474e-10	6.8735e-10	3.4155e-08			37	1.9054e-10	2.0735e-10	0.01
	5	3.0407e-10	7.4845e-10	3.7125e-08			37.5	1.12753e-10	1.4467e-10	0.01
	5.2	3.2937e-10	8.1373e-10	4.0334e-08			38	1.6757e-10	1.5357e-10	0.01
	5.4	3.5185e-10	8.848e-10	4.3653e-08			38.5	2.3207e-10	1.8343e-10	0.01
	5.6	3.7451e-10	9.4867e-10	4.757e-08			39	1.9237e-10	1.1115e-10	0.01
	5.8	3.9747e-10	1.0245e-09	5.0553e-08			39.5	2.2908e-10	1.52354e-10	0.01
	6	4.2114e-10	1.0935e-09	5.4475e-08			40	-7.5642e-11	1.4634e-10	0.01
	6.2	4.4652e-10	1.1787e-09	5.8057e-08			40.5	6.9948e-12	2.1767e-10	0.01
	6.4	4.7267e-10	1.2545e-09	6.2753e-08			41	1.2667e-10	3.1484e-10	0.01
	6.6	4.9961e-10	1.3312e-09	6.605e-08			41.5	5.97576e-11	7.1887e-10	0.01
	6.8	5.2565e-10	1.4137e-09	7.124e-08			42	3.6157e-11	1.6654e-09	0.01
	7	5.5573e-10	1.567e-09	7.4575e-08			42.5	4.667e-10	0.01	0.01
	7.2	5.812e-10	1.5274e-09	7.537e-08			43	9.957e-10	0.01	0.01
	7.4	6.1247e-10	1.6567e-09	7.9054e-08			43.5	1.0557e-09	0.01	0.01
	7.6	6.4857e-10	1.6915e-09	8.3543e-08			44	1.5887e-09	0.01	0.01
	7.8	6.7537e-10	1.7932e-09	8.853e-08			44.5	2.1245e-09	0.01	0.01
	8	7.0541e-10	1.8845e-09	9.3153e-08			45	2.8434e-09	0.01	0.01
	8.2	7.4572e-10	1.9867e-09	9.845e-08			45.5	3.1427e-09	0.01	0.01
	8.4	7.7553e-10	2.0874e-09	1.0343e-07			46	3.4405e-09	0.01	0.01
	8.6	8.1247e-10	2.1915e-09	1.0937e-07			46.5	4.7543e-09	0.01	0.01
	8.8	8.4521e-10	2.3435e-09	1.1685e-07			47	0.01	0.01	0.01
	9	8.8587e-10	2.5467e-09	1.2245e-07			47.5	0.01	0.01	0.01
	9.2	9.2524e-10	2.7784e-09	1.2645e-07			48	0.01	0.01	0.01
	9.4	9.675e-10	2.9857e-09	1.2937e-07			48.5	0.01	0.01	0.01
	9.6	1.0237e-09	3.1923e-09	1.3248e-07			49	0.01	0.01	0.01
	9.8	1.0654e-09	3.3935e-09	1.3452e-07			49.5	0.01	0.01	0.01
	10	1.0855e-09	3.5945e-09	1.3714e-07			50	0.01	0.01	0.01
	--
	--
	--
	--
	--
	--
	--
	--
	--
	--
	--
	--
	--
	--
	--
	--
	--
	--
	--
	--
	--
	--
	--
	--
	--
	--
	--
	--
	--
	--
	--
	--
	--
	--
	--
	--
	--
	--
	--
	--
	--
	--
	--
	--
	--
	--
	--
	--
	--
	--
	--
	--
	--
	--
	--
	--
	--
	--
	--
	--
	--
	--
	--
	--
	--
	--
	--
	--
	--
	--
	--
	--
	--
	--
	--
	--
	--
	--
	--
	--
	--
	--
	--
	--
	--
	--
	--
	--
	--
	--
	--
	--
	--
	--
	--
	--
	--
	--
	--
	--
	--
	--
	--
	--
	--
	--
	--
	--
	--
	--
	--
	--
	--
	--
	--
	--
	--
	--
	--
	--
	--
	--
	--
	--
	--
	--
	--
	--
	--
	--
	--
	--
	--
	--
	--
	--
	--
	--
	--
	--
	--
	--
	--
	--
	--
	--
	--
	--
	--
	--
	--
	--
	--
	--
	--
	--
	--
	--
	--
	--
	--
	--
	--
	--
	--
	--
	--
	--
	--
	--
	--
	--
	--
	--
	--
	--
	--
	--
	--
	--
	--
	--
	--
	--
	--
	--
	--
	--
	--
	--
	--
	--
	--
	--
	--
	--
	--
	--
	--
	--
	--
	--
	--
	--
	--
	--
	--
	--
	--
	--
	--
	--
	--
	--
	--
	--
	--

## Sheet: Fig. 4
Fig. 4a	GateV	DrainI		Fig. 4b	GateV	DrainI		Fig. 4c	GateV	DrainI		Fig. 4d	DrainV	DrainI(1)	DrainI(2)	DrainI(3)	DrainI(4)	DrainI(5)		Fig. 4e	DrainV	DrainI(1)	DrainI(2)	DrainI(3)	DrainI(4)	DrainI(5)		Fig. 4f	DrainV	DrainI(1)	DrainI(2)	DrainI(3)	DrainI(4)	DrainI(5)
	-1	2.65752e-09			-1	1.22315e-10			-1	5.07375e-11			0	-5.25e-07	-5.67e-05	-0.000161	-0.000301	-0.000455			0	-5.88e-07	-6.35e-05	-0.00018	-0.000337	-0.00051			0	-6.413e-07	-6.93e-05	-0.0001969	-0.0003674	-0.0005566
	-0.9	2.47863e-09			-0.9	1.15453e-10			-0.9	4.59753e-11			0.125	9.18e-05	0.014	0.0412	0.0794	0.125			0.125	0.000104	0.0156	0.0463	0.0886	0.141			0.125	0.0001122	0.01705	0.0506	0.0968	0.154
	-0.8	2.25735e-09			-0.8	1.13153e-10			-0.8	4.08453e-11			0.25	0.000104	0.0267	0.0804	0.155	0.251			0.25	0.000118	0.0298	0.091	0.174	0.28			0.25	0.0001276	0.03267	0.09823	0.1903	0.3058
	-0.7	2.02535e-09			-0.7	1.11345e-10			-0.7	3.73453e-11			0.375	0.000106	0.0383	0.117	0.232	0.372			0.375	0.000119	0.0429	0.132	0.257	0.415			0.375	0.0001298	0.04675	0.1441	0.2805	0.4532
	-0.6	1.88574e-09			-0.6	1.06765e-10			-0.6	3.3515e-11			0.5	0.000107	0.0481	0.153	0.302	0.485			0.5	0.00012	0.0538	0.172	0.337	0.545			0.5	0.0001309	0.05885	0.187	0.3674	0.5951
	-0.5	1.73684e-09			-0.5	1.0553e-10			-0.5	3.06354e-11			0.625	0.000108	0.0573	0.186	0.372	0.602			0.625	0.000121	0.0644	0.21	0.414	0.673			0.625	0.000132	0.07007	0.2277	0.4521	0.7348
	-0.4	1.59154e-09			-0.4	1.02567e-10			-0.4	2.69834e-11			0.75	0.000108	0.0655	0.221	0.435	0.715			0.75	0.000121	0.0734	0.246	0.489	0.798			0.75	0.000132	0.08008	0.2673	0.5335	0.8712
	-0.3	1.42577e-09			-0.3	9.84567e-11			-0.3	2.41543e-11			0.875	0.000109	0.0726	0.247	0.503	0.824			0.875	0.000122	0.0817	0.278	0.558	0.921			0.875	0.0001331	0.08899	0.3036	0.6105	1.0043
	-0.2	1.31377e-09			-0.2	9.42675e-11			-0.2	2.17453e-11			1	0.000109	0.0793	0.276	0.563	0.931			1	0.000122	0.0887	0.31	0.629	1.04			1	0.0001331	0.09691	0.3388	0.6864	1.133
	-0.1	1.18575e-09			-0.1	9.1656e-11			-0.1	1.96453e-11			1.125	0.000109	0.0848	0.304	0.621	1.05			1.125	0.000122	0.0952	0.341	0.695	1.15			1.125	0.0001331	0.10373	0.3718	0.759	1.265
	0	1.11473e-09			0	8.98765e-11			0	1.75735e-11			1.25	0.00011	0.0895	0.328	0.679	1.12			1.25	0.000123	0.101	0.371	0.76	1.26			1.25	0.0001342	0.10967	0.4026	0.8294	1.386
	0.1	9.9737e-10			0.1	8.67576e-11			0.1	1.67753e-11			1.375	0.00011	0.0935	0.355	0.735	1.24			1.375	0.000123	0.106	0.396	0.824	1.38			1.375	0.0001342	0.1144	0.4312	0.8976	1.507
	0.2	8.8415e-09			0.2	1.9621e-09			0.2	5.09453e-09			1.5	0.00011	0.0972	0.375	0.788	1.33			1.5	0.000123	0.11	0.418	0.882	1.48			1.5	0.0001342	0.1188	0.4587	0.9625	1.617
	0.3	5.22685e-08			0.3	6.7586e-09			0.3	1.69153e-08			1.625	0.000111	0.0999	0.397	0.838	1.43			1.625	0.000124	0.113	0.443	0.939	1.59			1.625	0.0001353	0.1221	0.484	1.0252	1.738
	0.4	1.1787e-07			0.4	1.66483e-08			0.4	4.0457e-08			1.75	0.000111	0.103	0.416	0.887	1.52			1.75	0.000124	0.115	0.466	0.995	1.68			1.75	0.0001353	0.1254	0.5082	1.0857	1.848
	0.5	2.04752e-07			0.5	3.39435e-08			0.5	8.1353e-08			1.875	0.000111	0.104	0.432	0.935	1.59			1.875	0.000124	0.117	0.486	1.05	1.78			1.875	0.0001353	0.1276	0.5302	1.144	1.947
	0.6	3.14534e-07			0.6	6.1853e-08			0.6	1.48753e-07			2	0.000112	0.106	0.45	0.982	1.69			2	0.000125	0.119	0.504	1.1	1.88			2	0.0001364	0.1298	0.55	1.199	2.057
	0.7	4.39352e-07			0.7	1.04537e-07			0.7	2.5186e-07			2.125	0.000112	0.107	0.467	1.04	1.75			2.125	0.000125	0.12	0.521	1.15	1.98			2.125	0.0001364	0.1309	0.5687	1.254	2.156
	0.8	5.98357e-07			0.8	1.64578e-07			0.8	3.99753e-07			2.25	0.000112	0.108	0.48	1.06	1.86			2.25	0.000125	0.121	0.537	1.19	2.06			2.25	0.0001364	0.132	0.5863	1.298	2.255
	0.9	7.72455e-07			0.9	2.4356e-07			0.9	6.01468e-07			2.375	0.000112	0.109	0.495	1.12	1.94			2.375	0.000125	0.122	0.552	1.24	2.15			2.375	0.0001364	0.1331	0.6028	1.353	2.354
	1	9.89886e-07			1	3.4226e-07			1	8.65523e-07			2.5	0.000112	0.11	0.505	1.14	2.01			2.5	0.000125	0.123	0.565	1.27	2.24			2.5	0.0001364	0.1342	0.6171	1.397	2.442
	1.1	1.24682e-06			1.1	4.63457e-07			1.1	1.2575e-06			2.625	0.000113	0.11	0.514	1.18	2.07			2.625	0.000126	0.123	0.579	1.32	2.32			2.625	0.0001375	0.1342	0.6314	1.441	2.53
	1.2	1.51762e-06			1.2	6.1573e-07			1.2	1.61387e-06			2.75	0.000113	0.11	0.528	1.22	2.15			2.75	0.000126	0.123	0.59	1.36	2.4			2.75	0.0001375	0.1342	0.6435	1.485	2.618
	1.3	1.82681e-06			1.3	7.83357e-07			1.3	2.11548e-06			2.875	0.000113	0.11	0.536	1.25	2.21			2.875	0.000126	0.123	0.601	1.41	2.48			2.875	0.0001375	0.1342	0.6556	1.529	2.706
	1.4	2.16485e-06			1.4	9.8348e-07			1.4	2.6842e-06			3	0.000113	0.11	0.546	1.28	2.29			3	0.000126	0.123	0.61	1.43	2.55			3	0.0001375	0.1342	0.6655	1.562	2.783
	1.5	2.53867e-06			1.5	1.21153e-06			1.5	3.35354e-06			3.125	0.000113	0.11	0.553	1.31	2.34			3.125	0.000127	0.123	0.618	1.46	2.61			3.125	0.0001386	0.1342	0.6754	1.595	2.86
	1.6	2.9504e-06			1.6	1.47735e-06			1.6	4.09486e-06			3.25	0.000113	0.11	0.559	1.34	2.42			3.25	0.000127	0.123	0.626	1.5	2.69			3.25	0.0001386	0.1342	0.6831	1.639	2.937
	1.7	3.44352e-06			1.7	1.7515e-06			1.7	4.94243e-06			3.375	0.000113	0.11	0.565	1.36	2.48			3.375	0.000127	0.123	0.633	1.52	2.74			3.375	0.0001386	0.1342	0.6908	1.661	3.014
	1.8	3.8648e-06			1.8	2.08768e-06			1.8	5.86573e-06			3.5	0.000113	0.11	0.571	1.39	2.52			3.5	0.000127	0.123	0.638	1.55	2.82			3.5	0.0001386	0.1342	0.6974	1.694	3.08
	1.9	4.43152e-06			1.9	2.43153e-06			1.9	6.88485e-06			3.625	0.000113	0.11	0.576	1.41	2.57			3.625	0.000127	0.123	0.644	1.57	2.88			3.625	0.0001386	0.1342	0.7029	1.727	3.146
	2	5.02131e-06			2	2.81753e-06			2	7.99357e-06			3.75	0.000113	0.11	0.58	1.43	2.63			3.75	0.000127	0.123	0.647	1.6	2.94			3.75	0.0001386	0.1342	0.7084	1.749	3.212
	2.1	5.7468e-06			2.1	3.26486e-06			2.1	9.19482e-06			3.875	0.000114	0.11	0.583	1.46	2.68			3.875	0.000128	0.123	0.653	1.63	3			3.875	0.0001397	0.1342	0.7128	1.782	3.278
	2.2	6.41561e-06			2.2	3.7356e-06			2.2	1.05573e-05			4	0.000114	0.11	0.587	1.48	2.74			4	0.000128	0.123	0.657	1.65	3.06			4	0.0001397	0.1342	0.7172	1.804	3.344
	2.3	7.1448e-06			2.3	4.23453e-06			2.3	1.18357e-05			4.125	0.000114	0.109	0.59	1.49	2.78			4.125	0.000128	0.122	0.66	1.67	3.11			4.125	0.0001397	0.1331	0.7205	1.826	3.399
	2.4	7.9672e-06			2.4	4.78543e-06			2.4	1.32357e-05			4.25	0.000114	0.109	0.592	1.51	2.82			4.25	0.000128	0.122	0.663	1.69	3.17			4.25	0.0001397	0.1331	0.7238	1.848	3.454
	2.5	8.68244e-06			2.5	5.36864e-06			2.5	1.47864e-05			4.375	0.000114	0.109	0.594	1.53	2.87			4.375	0.000128	0.122	0.665	1.71	3.22			4.375	0.0001397	0.1331	0.726	1.87	3.509
	2.6	9.61524e-06			2.6	6.01534e-06			2.6	1.62864e-05			4.5	0.000114	0.109	0.596	1.54	2.92			4.5	0.000128	0.122	0.667	1.72	3.27			4.5	0.0001397	0.1331	0.7282	1.881	3.564
	2.7	1.05861e-05			2.7	6.68453e-06			2.7	1.79853e-05			4.625	0.000115	0.109	0.597	1.56	2.95			4.625	0.000129	0.122	0.668	1.74	3.31			4.625	0.0001408	0.1331	0.7293	1.903	3.608
	2.8	1.14685e-05			2.8	7.4153e-06			2.8	1.96753e-05			4.75	0.000115	0.109	0.598	1.58	2.99			4.75	0.000129	0.122	0.669	1.76	3.35			4.75	0.0001408	0.1331	0.7304	1.925	3.652
	2.9	1.2448e-05			2.9	8.17753e-06			2.9	2.15486e-05			4.875	0.000115	0.109	0.599	1.58	3.02			4.875	0.000129	0.122	0.67	1.77	3.39			4.875	0.0001408	0.1331	0.7315	1.936	3.696
	3	1.34484e-05			3	8.98375e-06			3	2.3457e-05			5	0.000115	0.109	0.599	1.59	3.06			5	0.000129	0.122	0.671	1.78	3.43			5	0.0001408	0.1331	0.7326	1.947	3.74
	3.1	1.45377e-05			3.1	9.89531e-06			3.1	2.53453e-05			5.125	0.000115	0.108	0.6	1.6	3.1			5.125	0.000129	0.121	0.672	1.79	3.47			5.125	0.0001408	0.132	0.7337	1.958	3.784
	3.2	1.56459e-05			3.2	1.07735e-05			3.2	2.74573e-05			5.25	0.000115	0.108	0.6	1.61	3.13			5.25	0.000129	0.121	0.672	1.8	3.51			5.25	0.0001408	0.132	0.7337	1.969	3.828
	3.3	1.6868e-05			3.3	1.18237e-05			3.3	2.95357e-05			5.375	0.000116	0.108	0.601	1.62	3.16			5.375	0.00013	0.121	0.673	1.81	3.54			5.375	0.0001419	0.132	0.7348	1.98	3.861
	3.4	1.81483e-05			3.4	1.27453e-05			3.4	3.1752e-05			5.5	0.000116	0.108	0.601	1.63	3.19			5.5	0.00013	0.121	0.673	1.82	3.57			5.5	0.0001419	0.132	0.7348	1.991	3.894
	3.5	1.94483e-05			3.5	1.38537e-05			3.5	3.4534e-05			5.625	0.000116	0.108	0.601	1.64	3.21			5.625	0.00013	0.121	0.673	1.83	3.6			5.625	0.0001419	0.132	0.7348	2.002	3.927
	3.6	2.08675e-05			3.6	1.49453e-05			3.6	3.63573e-05			5.75	0.000116	0.108	0.601	1.65	3.24			5.75	0.00013	0.121	0.673	1.84	3.63			5.75	0.0001419	0.132	0.7348	2.013	3.96
	3.7	2.21156e-05			3.7	1.6183e-05			3.7	3.88135e-05			5.875	0.000116	0.108	0.601	1.65	3.27			5.875	0.00013	0.121	0.673	1.84	3.66			5.875	0.0001419	0.132	0.7348	2.013	3.993
	3.8	2.3535e-05			3.8	1.73456e-05			3.8	4.13648e-05			6	0.000116	0.108	0.601	1.66	3.29			6	0.00013	0.121	0.673	1.85	3.69			6	0.0001419	0.132	0.7348	2.024	4.026
	3.9	2.5673e-05			3.9	1.86234e-05			3.9	4.4687e-05			6.125	0.000117	0.107	0.601	1.66	3.31			6.125	0.000131	0.12	0.673	1.85	3.71			6.125	0.000143	0.1309	0.7348	2.024	4.048
	4	2.64152e-05			4	2.01543e-05			4	4.6789e-05			6.25	0.000117	0.107	0.601	1.67	3.34			6.25	0.000131	0.12	0.673	1.86	3.74			6.25	0.000143	0.1309	0.7348	2.035	4.081
	4.1	2.81681e-05			4.1	2.14435e-05			4.1	4.95134e-05			6.375	0.000117	0.107	0.601	1.67	3.36			6.375	0.000131	0.12	0.673	1.86	3.76			6.375	0.000143	0.1309	0.7348	2.035	4.103
	4.2	2.96681e-05			4.2	2.28247e-05			4.2	5.26486e-05			6.5	0.000117	0.107	0.601	1.67	3.38			6.5	0.000131	0.12	0.673	1.87	3.78			6.5	0.000143	0.1309	0.7348	2.046	4.125
	4.3	3.13482e-05			4.3	2.44234e-05			4.3	5.57944e-05			6.625	0.000117	0.107	0.601	1.67	3.39			6.625	0.000131	0.12	0.673	1.87	3.8			6.625	0.000143	0.1309	0.7348	2.046	4.147
	4.4	3.2948e-05			4.4	2.62014e-05			4.4	5.89648e-05			6.75	0.000117	0.107	0.6	1.67	3.41			6.75	0.000131	0.12	0.672	1.87	3.82			6.75	0.000143	0.1309	0.7337	2.046	4.169
	4.5	3.46354e-05			4.5	2.77531e-05			4.5	6.22867e-05			6.875	0.000117	0.107	0.6	1.68	3.43			6.875	0.000131	0.12	0.672	1.88	3.84			6.875	0.000143	0.1309	0.7337	2.057	4.191
	4.6	3.6454e-05			4.6	2.95753e-05			4.6	6.56484e-05			7	0.000117	0.107	0.6	1.68	3.44			7	0.000131	0.12	0.672	1.88	3.85			7	0.000143	0.1309	0.7337	2.057	4.202
	4.7	3.82735e-05			4.7	3.13153e-05			4.7	6.90743e-05			7.125	0.000118	0.106	0.6	1.68	3.46			7.125	0.000132	0.119	0.672	1.88	3.87			7.125	0.0001441	0.1298	0.7337	2.057	4.224
	4.8	4.03867e-05			4.8	3.33753e-05			4.8	7.28186e-05			7.25	0.000118	0.106	0.6	1.68	3.47			7.25	0.000132	0.119	0.672	1.88	3.88			7.25	0.0001441	0.1298	0.7337	2.057	4.235
	4.9	4.24876e-05			4.9	3.5112e-05			4.9	7.64153e-05			7.375	0.000118	0.106	0.599	1.68	3.47			7.375	0.000132	0.119	0.671	1.88	3.89			7.375	0.0001441	0.1298	0.7326	2.057	4.246
	5	4.4483e-05			5	3.72107e-05			5	8.01246e-05			7.5	0.000118	0.106	0.599	1.69	3.49			7.5	0.000132	0.119	0.671	1.9	3.91			7.5	0.0001441	0.1298	0.7326	2.068	4.268
	5.1	4.57345e-05			5.1	3.93453e-05			5.1	8.38053e-05			7.625	0.000118	0.106	0.599	1.69	3.5			7.625	0.000132	0.119	0.671	1.9	3.92			7.625	0.0001441	0.1298	0.7326	2.068	4.279
	5.2	4.78345e-05			5.2	4.19413e-05			5.2	8.77045e-05			7.75	0.000118	0.106	0.599	1.69	3.51			7.75	0.000132	0.119	0.671	1.9	3.93			7.75	0.0001441	0.1298	0.7326	2.068	4.29
	5.3	4.97678e-05			5.3	4.47453e-05			5.3	8.93076e-05			7.875	0.000118	0.106	0.599	1.69	3.52			7.875	0.000132	0.119	0.67	1.9	3.94			7.875	0.0001441	0.1298	0.7315	2.068	4.301
	5.4	5.2738e-05			5.4	4.71153e-05			5.4	9.42078e-05			8	0.000119	0.106	0.599	1.69	3.53			8	0.000133	0.119	0.67	1.9	3.95			8	0.0001452	0.1298	0.7315	2.068	4.312
	5.5	5.42351e-05			5.5	4.99534e-05			5.5	0.000100325			8.125	0.000119	0.106	0.599	1.69	3.54			8.125	0.000133	0.119	0.67	1.9	3.96			8.125	0.0001452	0.1298	0.7315	2.068	4.323
	5.6	5.64738e-05			5.6	5.4727e-05			5.6	0.000104043			8.25	0.000119	0.105	0.598	1.69	3.54			8.25	0.000133	0.118	0.669	1.9	3.96			8.25	0.0001452	0.1287	0.7304	2.068	4.323
	5.7	5.8345e-05			5.7	5.6953e-05			5.7	0.000109167			8.375	0.000119	0.105	0.598	1.69	3.55			8.375	0.000133	0.118	0.669	1.9	3.97			8.375	0.0001452	0.1287	0.7304	2.068	4.334
	5.8	6.08153e-05			5.8	6.0942e-05			5.8	0.000114034			8.5	0.000119	0.105	0.598	1.69	3.56			8.5	0.000133	0.118	0.669	1.9	3.98			8.5	0.0001452	0.1287	0.7304	2.068	4.345
	5.9	6.36344e-05			5.9	6.35123e-05			5.9	0.000120573			8.625	0.000119	0.105	0.597	1.69	3.56			8.625	0.000133	0.118	0.668	1.9	3.98			8.625	0.0001452	0.1287	0.7293	2.068	4.345
	6	6.72783e-05			6	6.81453e-05			6	0.000124141			8.75	0.000119	0.105	0.597	1.69	3.56			8.75	0.000133	0.118	0.668	1.9	3.99			8.75	0.0001452	0.1287	0.7293	2.068	4.356
	6.1	6.9273e-05			6.1	7.2735e-05			6.1	0.000127049			8.875	0.000119	0.105	0.597	1.69	3.56			8.875	0.000133	0.118	0.668	1.9	3.99			8.875	0.0001452	0.1287	0.7293	2.068	4.356
	6.2	7.2435e-05			6.2	7.6921e-05			6.2	0.000132084			9	0.00012	0.105	0.597	1.69	3.57			9	0.000134	0.118	0.668	1.9	4			9	0.0001463	0.1287	0.7293	2.068	4.367
	6.3	7.48435e-05			6.3	8.1215e-05			6.3	0.000138023			9.125	0.00012	0.105	0.596	1.69	3.57			9.125	0.000134	0.118	0.667	1.9	4			9.125	0.0001463	0.1287	0.7282	2.068	4.367
	6.4	7.76453e-05			6.4	8.4453e-05			6.4	0.000141073			9.25	0.00012	0.105	0.596	1.69	3.58			9.25	0.000134	0.118	0.667	1.9	4.01			9.25	0.0001463	0.1287	0.7282	2.068	4.378
	6.5	8.08678e-05			6.5	8.74153e-05			6.5	0.000149154			9.375	0.00012	0.105	0.596	1.69	3.58			9.375	0.000134	0.118	0.667	1.9	4.01			9.375	0.0001463	0.1287	0.7282	2.068	4.378
	6.6	8.39678e-05			6.6	9.09753e-05			6.6	0.000155085			9.5	0.00012	0.104	0.595	1.69	3.58			9.5	0.000134	0.117	0.666	1.9	4.01			9.5	0.0001463	0.1276	0.7271	2.068	4.378
	6.7	8.76453e-05			6.7	9.33354e-05			6.7	0.000162046			9.625	0.00012	0.104	0.595	1.69	3.59			9.625	0.000134	0.117	0.666	1.9	4.02			9.625	0.0001463	0.1276	0.7271	2.068	4.389
	6.8	9.01732e-05			6.8	9.7453e-05			6.8	0.000167047			9.75	0.00012	0.104	0.595	1.69	3.59			9.75	0.000134	0.117	0.666	1.9	4.02			9.75	0.0001463	0.1276	0.7271	2.068	4.389
	6.9	9.3438e-05			6.9	0.000101753			6.9	0.000172152			9.875	0.00012	0.104	0.594	1.69	3.59			9.875	0.000134	0.117	0.665	1.9	4.02			9.875	0.0001463	0.1276	0.726	2.068	4.389
	7	9.6345e-05			7	0.000105153			7	0.000178154			10	0.00012	0.104	0.594	1.69	3.59			10	0.000134	0.117	0.665	1.9	4.02			10	0.0001463	0.1276	0.726	2.068	4.389
	7.1	9.8978e-05			7.1	0.000111237			7.1	0.000185173
	7.2	0.000103453			7.2	0.000113453			7.2	0.000192115
	7.3	0.000105783			7.3	0.000120455			7.3	0.000199057
	7.4	0.000109453			7.4	0.000125175			7.4	0.000206057
	7.5	0.000113435			7.5	0.000130534			7.5	0.000213046
	7.6	0.00011773			7.6	0.000135157			7.6	0.000220534
	7.7	0.000121453			7.7	0.000140453			7.7	0.000227053
	7.8	0.000124678			7.8	0.000144045			7.8	0.000235143
	7.9	0.000128153			7.9	0.000148173			7.9	0.000242073
	8	0.00013313			8	0.000152053			8	0.000249043
	8.1	0.000136076			8.1	0.000156083			8.1	0.000257076
	8.2	0.000140764			8.2	0.000161045			8.2	0.000265113
	8.3	0.000143145			8.3	0.000166156			8.3	0.000274057
	8.4	0.000146035			8.4	0.000173057			8.4	0.000282053
	8.5	0.000152175			8.5	0.000177156			8.5	0.000290354
	8.6	0.000155038			8.6	0.000182086			8.6	0.000297057
	8.7	0.00015978			8.7	0.000189056			8.7	0.000304154
	8.8	0.000164105			8.8	0.000194053			8.8	0.000308047
	8.9	0.000168935			8.9	0.000198042			8.9	0.000318034
	9	0.000172153			9	0.000204104			9	0.000326035
	9.1	0.00017505			9.1	0.000210453			9.1	0.000330537
	9.2	0.000178053			9.2	0.000215173			9.2	0.000337187
	9.3	0.000188068			9.3	0.000219073			9.3	0.000345083
	9.4	0.000192101			9.4	0.000227048			9.4	0.000354043
	9.5	0.000191943			9.5	0.000233043			9.5	0.000362153
	9.6	0.000202113			9.6	0.000240543			9.6	0.000368035
	9.7	0.000206073			9.7	0.000245175			9.7	0.000373035
	9.8	0.000208968			9.8	0.000251015			9.8	0.000379078
	9.9	0.000214053			9.9	0.000257057			9.9	0.000386086
	10	0.000216132			10	0.000264054			10	0.000392153
	10	0.000210678			10	0.000240053			10	0.000389231
	9.9	0.000209038			9.9	0.000239153			9.9	0.000378037
	9.8	0.000208078			9.8	0.000236057			9.8	0.000371537
	9.7	0.00020435			9.7	0.000228156			9.7	0.000360486
	9.6	0.000194113			9.6	0.000221053			9.6	0.000351175
	9.5	0.000188057			9.5	0.000213157			9.5	0.000343073
	9.4	0.000181973			9.4	0.000207127			9.4	0.000332186
	9.3	0.000176143			9.3	0.00020153			9.3	0.000325135
	9.2	0.00017053			9.2	0.000194035			9.2	0.000316037
	9.1	0.000166086			9.1	0.000188043			9.1	0.00030713
	9	0.00016043			9	0.000181045			9	0.000295087
	8.9	0.000154177			8.9	0.000175073			8.9	0.000286153
	8.8	0.00015053			8.8	0.000171073			8.8	0.000278057
	8.7	0.000145145			8.7	0.000165148			8.7	0.000272168
	8.6	0.000140768			8.6	0.000159053			8.6	0.000265057
	8.5	0.000136153			8.5	0.000154153			8.5	0.000258123
	8.4	0.000131078			8.4	0.000149083			8.4	0.000251057
	8.3	0.000127135			8.3	0.000144034			8.3	0.000243137
	8.2	0.000122035			8.2	0.000139045			8.2	0.000235037
	8.1	0.000118135			8.1	0.000134173			8.1	0.000228143
	8	0.000113037			8	0.000129053			8	0.000220453
	7.9	0.000111435			7.9	0.000125137			7.9	0.000214157
	7.8	0.000105168			7.8	0.000120753			7.8	0.000208153
	7.7	0.000102187			7.7	0.000116086			7.7	0.000202037
	7.6	9.8286e-05			7.6	0.000111153			7.6	0.000196035
	7.5	9.44348e-05			7.5	0.000107286			7.5	0.000189157
	7.4	9.0715e-05			7.4	0.000104143			7.4	0.000185183
	7.3	8.71453e-05			7.3	9.89143e-05			7.3	0.000179045
	7.2	8.3457e-05			7.2	9.51186e-05			7.2	0.000174086
	7.1	8.05536e-05			7.1	9.15153e-05			7.1	0.000168037
	7	7.68453e-05			7	8.74354e-05			7	0.000164145
	6.9	7.3973e-05			6.9	8.4453e-05			6.9	0.000157035
	6.8	7.08574e-05			6.8	8.04453e-05			6.8	0.000152157
	6.7	6.78687e-05			6.7	7.71736e-05			6.7	0.000148056
	6.6	6.5453e-05			6.6	7.39453e-05			6.6	0.000142184
	6.5	6.22457e-05			6.5	7.07453e-05			6.5	0.000137134
	6.4	5.94548e-05			6.4	6.7557e-05			6.4	0.000132153
	6.3	5.68486e-05			6.3	6.4554e-05			6.3	0.000128057
	6.2	5.4246e-05			6.2	6.16354e-05			6.2	0.000123064
	6.1	5.1743e-05			6.1	5.87521e-05			6.1	0.000118164
	6	4.8724e-05			6	5.53207e-05			6	0.000112153
	5.9	4.5724e-05			5.9	5.2453e-05			5.9	0.000108057
	5.8	4.31357e-05			5.8	4.89753e-05			5.8	0.000103184
	5.7	4.05635e-05			5.7	4.54453e-05			5.7	9.93148e-05
	5.6	3.7257e-05			5.6	4.23123e-05			5.6	9.53235e-05
	5.5	3.47575e-05			5.5	3.95527e-05			5.5	9.13035e-05
	5.4	3.2335e-05			5.4	3.68753e-05			5.4	8.72146e-05
	5.3	3.06735e-05			5.3	3.48453e-05			5.3	8.35143e-05
	5.2	2.8945e-05			5.2	3.29153e-05			5.2	7.98104e-05
	5.1	2.7635e-05			5.1	3.13573e-05			5.1	7.64153e-05
	5	2.56453e-05			5	2.9143e-05			5	7.27235e-05
	4.9	2.445e-05			4.9	2.73753e-05			4.9	6.8843e-05
	4.8	2.24483e-05			4.8	2.54453e-05			4.8	6.56345e-05
	4.7	2.1735e-05			4.7	2.38152e-05			4.7	6.28486e-05
	4.6	1.96543e-05			4.6	2.22273e-05			4.6	6.03768e-05
	4.5	1.8153e-05			4.5	2.0445e-05			4.5	5.7453e-05
	4.4	1.68531e-05			4.4	1.9453e-05			4.4	5.45753e-05
	4.3	1.5737e-05			4.3	1.79486e-05			4.3	5.12735e-05
	4.2	1.45543e-05			4.2	1.65753e-05			4.2	4.87486e-05
	4.1	1.36453e-05			4.1	1.5348e-05			4.1	4.58486e-05
	4	1.24273e-05			4	1.4268e-05			4	4.3242e-05
	3.9	1.15576e-05			3.9	1.3343e-05			3.9	4.0835e-05
	3.8	1.0786e-05			3.8	1.21375e-05			3.8	3.8348e-05
	3.7	9.8153e-06			3.7	1.11453e-05			3.7	3.59345e-05
	3.6	9.5375e-06			3.6	1.03486e-05			3.6	3.37153e-05
	3.5	8.27237e-06			3.5	9.4343e-06			3.5	3.15537e-05
	3.4	7.54753e-06			3.4	8.5712e-06			3.4	2.94354e-05
	3.3	6.79735e-06			3.3	7.72573e-06			3.3	2.75773e-05
	3.2	6.115e-06			3.2	6.9257e-06			3.2	2.5544e-05
	3.1	5.4713e-06			3.1	6.21735e-06			3.1	2.37486e-05
	3	4.92753e-06			3	5.5943e-06			3	2.18486e-05
	2.9	4.24534e-06			2.9	4.81348e-06			2.9	2.0253e-05
	2.8	3.76453e-06			2.8	4.2773e-06			2.8	1.83435e-05
	2.7	3.31735e-06			2.7	3.77375e-06			2.7	1.67446e-05
	2.6	2.96537e-06			2.6	3.36348e-06			2.6	1.5186e-05
	2.5	2.62453e-06			2.5	2.9643e-06			2.5	1.38354e-05
	2.4	2.3753e-06			2.4	2.61834e-06			2.4	1.25453e-05
	2.3	2.03453e-06			2.3	2.3834e-06			2.3	1.12756e-05
	2.2	1.79357e-06			2.2	2.04357e-06			2.2	9.97345e-06
	2.1	1.57523e-06			2.1	1.848e-06			2.1	8.79468e-06
	2	1.37535e-06			2	1.55643e-06			2	7.68648e-06
	1.9	1.19486e-06			1.9	1.35375e-06			1.9	6.65534e-06
	1.8	9.66546e-07			1.8	1.18461e-06			1.8	5.71375e-06
	1.7	7.84856e-07			1.7	8.89567e-07			1.7	4.83486e-06
	1.6	6.37487e-07			1.6	7.25457e-07			1.6	4.02484e-06
	1.5	5.22576e-07			1.5	5.93543e-07			1.5	3.29486e-06
	1.4	4.14456e-07			1.4	4.7486e-07			1.4	2.65453e-06
	1.3	3.23482e-07			1.3	3.68456e-07			1.3	2.08153e-06
	1.2	2.5201e-07			1.2	2.85537e-07			1.2	1.59157e-06
	1.1	1.92573e-07			1.1	2.18537e-07			1.1	1.18537e-06
	1	1.4453e-07			1	1.01357e-07			1	8.56435e-07
	0.9	1.05453e-07			0.9	7.5435e-08			0.9	5.9486e-07
	0.8	7.39486e-08			0.8	3.4453e-08			0.8	3.87486e-07
	0.7	1.21387e-09			0.7	8.98537e-09			0.7	2.4486e-07
	0.6	1.2878e-09			0.6	4.95453e-09			0.6	1.38735e-07
	0.5	1.37678e-09			0.5	1.42834e-09			0.5	7.36486e-08
	0.4	1.45784e-09			0.4	3.54543e-10			0.4	3.49768e-08
	0.3	1.55767e-09			0.3	3.77485e-10			0.3	1.37486e-08
	0.2	1.62415e-09			0.2	3.9627e-10			0.2	3.8225e-09
	0.1	1.7457e-09			0.1	4.15435e-10			0.1	6.75354e-11
	0	1.85784e-09			0	4.38534e-10			0	6.8943e-11
	-0.1	1.97153e-09			-0.1	4.61486e-10			-0.1	7.02486e-11
	-0.2	2.14156e-09			-0.2	4.87456e-10			-0.2	7.17486e-11
	-0.3	2.22453e-09			-0.3	5.08456e-10			-0.3	7.31486e-11
	-0.4	2.39435e-09			-0.4	5.4157e-10			-0.4	7.45537e-11
	-0.5	2.5267e-09			-0.5	5.71573e-10			-0.5	7.61534e-11
	-0.6	2.71537e-09			-0.6	5.98543e-10			-0.6	7.744e-11
	-0.7	2.84486e-09			-0.7	6.28753e-10			-0.7	7.92354e-11
	-0.8	3.12234e-09			-0.8	6.6148e-10			-0.8	8.0943e-11
	-0.9	3.29456e-09			-0.9	6.82453e-10			-0.9	8.2664e-11
	-1	3.48453e-09			-1	7.0742e-10			-1	8.42354e-11

## Sheet: Fig. 5
Fig. 5a	GateV	0	1200	2400	3600	7200	14400	21600	28800	36000	43200		Fig. 5b	GateV	0	1200	2400	3600	7200	14400	21600	28800	36000	43200		Fig. 5c	time (s)	PBS	Error	NBS	Error
	-1	1.6215e-10	1.4724e-10	1.2654e-10	1.1955e-10	1.02247e-10	8.89086e-11	8.54674e-11	8.12273e-11	7.79033e-11	7.55358e-11			-1	1.05035e-10	7.21066e-11	6.56435e-11	7.68176e-11	7.72958e-11	7.37945e-11	6.5292e-11	7.06435e-11	7.62404e-11	8.11657e-11			1200	0.21	0.03	-0.02	0.02
	-0.884	1.4723e-10	1.3577e-10	1.18447e-10	1.12305e-10	9.6588e-11	8.5582e-11	8.35055e-11	7.92881e-11	7.70782e-11	7.4644e-11			-0.9	8.62923e-11	6.57798e-11	5.95684e-11	6.95074e-11	6.99347e-11	6.96979e-11	6.24574e-11	6.32679e-11	6.93504e-11	7.53402e-11			2400	0.38	0.04	-0.06	0.03
	-0.768	1.3342e-10	1.2425e-10	1.09514e-10	1.04757e-10	9.21531e-11	8.34785e-11	8.01261e-11	7.68104e-11	7.51767e-11	7.31606e-11			-0.8	6.89316e-11	6.00483e-11	5.05804e-11	6.56608e-11	6.29202e-11	5.98894e-11	5.83061e-11	5.85623e-11	6.29229e-11	6.40294e-11			3600	0.58	0.05	-0.1	0.04
	-0.652	1.2184e-10	1.1527e-10	1.02024e-10	9.8471e-11	8.75313e-11	8.03935e-11	7.82267e-11	7.48926e-11	7.35274e-11	7.14189e-11			-0.7	4.65156e-11	5.36592e-11	5.0224e-11	5.70541e-11	5.67967e-11	5.45785e-11	5.54944e-11	5.65073e-11	5.54791e-11	5.47144e-11			7200	0.8	0.07	-0.15	0.04
	-0.536	1.1096e-10	1.0601e-10	9.4877e-11	9.3034e-11	8.45126e-11	7.74226e-11	7.67048e-11	7.29331e-11	7.18286e-11	6.97143e-11			-0.6	4.23619e-11	4.26804e-11	4.22282e-11	4.62971e-11	4.94453e-11	5.06269e-11	5.17426e-11	4.90352e-11	4.79886e-11	4.73354e-11			14400	1.01	0.1	-0.2	0.05
	-0.42	1.0095e-10	9.7764e-11	8.8247e-11	8.7571e-11	7.96875e-11	7.45617e-11	7.23579e-11	7.10302e-11	6.97793e-11	6.82457e-11			-0.5	4.06856e-11	4.12611e-11	4.01514e-11	4.20464e-11	4.6218e-11	4.60679e-11	4.58258e-11	4.5595e-11	4.24467e-11	4.29062e-11			21600	1.25	0.09	-0.25	0.03
	-0.304	9.1884e-11	9.0174e-11	8.1195e-11	8.2442e-11	7.61469e-11	7.16866e-11	7.08838e-11	6.87824e-11	6.7578e-11	6.66124e-11			-0.4	3.81332e-11	3.87627e-11	3.84253e-11	3.95982e-11	4.19906e-11	4.14235e-11	4.14298e-11	4.33305e-11	3.84947e-11	3.76644e-11			28800	1.42	0.1	-0.29	0.08
	-0.188	8.3611e-11	8.3051e-11	7.65745e-11	7.7141e-11	7.24821e-11	6.91534e-11	6.88802e-11	6.69881e-11	6.61236e-11	6.53136e-11			-0.3	3.48164e-11	3.52072e-11	3.649e-11	3.7141e-11	3.90067e-11	3.67003e-11	3.92669e-11	3.87031e-11	3.42297e-11	3.18969e-11			36000	1.62	0.12	-0.33	0.1
	-0.072	7.6244e-11	7.6595e-11	7.1255e-11	7.3254e-11	6.79848e-11	6.59985e-11	6.68449e-11	6.52459e-11	6.38148e-11	6.36486e-11			-0.2	3.20633e-11	3.41848e-11	3.41341e-11	3.53181e-11	3.6238e-11	3.37672e-11	3.40926e-11	3.41911e-11	3.07382e-11	9.48588e-10			43200	1.85	0.14	-0.37	0.09
	0.044	6.9292e-11	7.067e-11	6.5016e-11	6.9475e-11	6.54472e-11	6.4138e-11	6.46759e-11	6.33544e-11	6.21504e-11	6.27165e-11			-0.1	2.87046e-11	3.14487e-11	3.22019e-11	3.28797e-11	3.42141e-11	2.88272e-11	2.96184e-11	2.99504e-11	2.37661e-09	5.79466e-09
	0.16	6.2572e-11	6.5095e-11	6.3295e-11	6.5975e-11	6.31618e-11	6.21686e-11	6.26909e-11	6.14122e-11	6.04293e-11	6.09166e-11			0	2.62061e-11	2.95311e-11	2.80355e-11	3.03511e-11	2.83653e-11	6.68792e-10	1.10593e-09	2.1952e-09	1.10077e-08	1.71863e-08
	0.276	4.4514e-09	6.0262e-11	5.8147e-11	6.1147e-11	5.96214e-11	5.95869e-11	6.07281e-11	5.99178e-11	5.91503e-11	5.97482e-11			0.1	2.57564e-11	2.61692e-11	2.58503e-11	2.79689e-11	2.15489e-09	4.65098e-09	6.30769e-09	9.63075e-09	2.75856e-08	3.73788e-08
	0.392	1.1962e-08	4.5195e-09	2.2425e-09	5.5817e-11	5.5517e-11	5.74896e-11	5.89455e-11	5.81701e-11	5.72124e-11	5.81107e-11			0.2	2.84154e-10	2.78287e-10	1.06192e-10	4.79245e-10	1.00184e-08	1.54448e-08	1.61345e-08	2.458e-08	5.68562e-08	7.05469e-08
	0.508	2.6565e-08	1.1408e-08	6.325e-09	4.462e-09	3.5305e-09	5.2945e-11	5.70213e-11	5.56677e-11	5.61145e-11	5.66032e-11			0.3	4.35788e-09	2.45785e-09	3.04127e-09	3.80973e-09	2.56423e-08	3.47181e-08	3.84393e-08	5.10448e-08	9.09852e-08	1.20127e-07
	0.624	5.129e-08	2.415e-08	1.4375e-08	1.0948e-08	9.2345e-09	2.093e-09	5.1235e-11	5.53093e-11	5.51555e-11	5.55251e-11			0.4	1.45755e-08	1.01436e-08	1.17091e-08	1.38131e-08	5.30033e-08	6.67258e-08	7.3712e-08	9.23062e-08	1.53907e-07	1.85664e-07
	0.74	9.016e-08	4.5425e-08	2.8175e-08	2.2425e-08	1.9665e-08	5.957e-09	1.38e-09	4.9454e-11	5.30345e-11	5.44758e-11			0.5	3.32029e-08	2.50197e-08	2.89838e-08	3.22739e-08	9.25276e-08	1.14753e-07	1.2388e-07	1.48246e-07	2.27043e-07	2.67649e-07
	0.856	1.4605e-07	7.7625e-08	5.037e-08	4.14e-08	3.749e-08	1.3685e-08	4.301e-09	3.289e-09	4.8385e-11	5.30546e-11			0.6	6.3534e-08	5.17169e-08	5.92075e-08	6.44436e-08	1.49458e-07	1.7831e-07	1.93567e-07	2.19449e-07	3.26242e-07	3.76391e-07
	0.972	2.231e-07	1.242e-07	8.326e-08	7.0265e-08	6.509e-08	2.645e-08	1.04305e-08	8.51e-09	2.4725e-09	4.73857e-11			0.7	1.0609e-07	9.27854e-08	9.5504e-08	1.13139e-07	2.22926e-07	2.58375e-07	2.81569e-07	3.16381e-07	4.54333e-07	5.14616e-07
	1.088	3.2775e-07	1.8745e-07	1.2995e-07	1.1132e-07	1.0465e-07	4.7495e-08	2.1045e-08	1.8055e-08	6.808e-09	1.84e-09			0.8	1.65154e-07	1.49207e-07	1.59092e-07	1.78838e-07	3.2161e-07	3.50999e-07	3.97547e-07	4.39877e-07	5.73561e-07	6.41617e-07
	1.204	4.623e-07	2.6795e-07	1.9205e-07	1.6675e-07	1.587e-07	7.843e-08	3.887e-08	3.335e-08	1.5065e-08	5.428e-09			0.9	2.40559e-07	2.20366e-07	2.34787e-07	2.608e-07	4.1697e-07	4.78517e-07	5.35291e-07	5.5795e-07	7.62589e-07	8.42909e-07
	1.32	6.2905e-07	3.7605e-07	2.6795e-07	2.369e-07	2.2655e-07	1.219e-07	6.5435e-08	5.7845e-08	2.8635e-08	1.2535e-08			1	3.40351e-07	3.01153e-07	3.22768e-07	3.73426e-07	5.70749e-07	6.41186e-07	7.06965e-07	7.4491e-07	9.5253e-07	1.04457e-06
	1.436	8.3375e-07	5.0945e-07	3.7145e-07	3.312e-07	3.1855e-07	1.794e-07	1.03155e-07	9.269e-08	5.06e-08	2.461e-08			1.1	4.57935e-07	4.24424e-07	4.54595e-07	5.09375e-07	7.45636e-07	8.30737e-07	8.70322e-07	9.53734e-07	1.20289e-06	1.30902e-06
	1.552	1.07755e-06	6.716e-07	4.991e-07	4.4735e-07	4.324e-07	2.4955e-07	1.541e-07	1.403e-07	8.2455e-08	4.4275e-08			1.2	6.00054e-07	5.68507e-07	6.09327e-07	6.74075e-07	9.5254e-07	1.05476e-06	1.10792e-06	1.19655e-06	1.48411e-06	1.60711e-06
	1.668	1.3685e-06	8.6595e-07	6.5205e-07	5.888e-07	5.7155e-07	3.4615e-07	2.1735e-07	2.001e-07	1.265e-07	7.3255e-08			1.3	7.773e-07	7.47996e-07	8.0107e-07	8.62814e-07	1.18661e-06	1.30819e-06	1.37188e-06	1.46679e-06	1.81498e-06	1.95898e-06
	1.784	1.702e-06	1.09595e-06	8.3605e-07	7.59e-07	7.383e-07	4.623e-07	3.036e-07	2.806e-07	1.84e-07	1.1362e-07			1.4	9.77197e-07	9.50679e-07	1.01766e-06	1.09383e-06	1.46757e-06	1.60977e-06	1.68542e-06	1.78645e-06	2.17462e-06	2.31888e-06
	1.9	2.0585e-06	1.3685e-06	1.05225e-06	9.6025e-07	9.361e-07	6.049e-07	4.094e-07	3.818e-07	2.5415e-07	1.679e-07			1.5	1.20067e-06	1.17789e-06	1.25956e-06	1.3505e-06	1.77399e-06	1.93816e-06	2.02563e-06	2.13463e-06	2.54944e-06	2.73131e-06
	2.016	2.507e-06	1.6675e-06	1.2995e-06	1.196e-06	1.173e-06	7.7395e-07	5.382e-07	5.037e-07	3.496e-07	2.323e-07			1.6	1.42573e-06	1.40896e-06	1.50512e-06	1.63237e-06	2.10825e-06	2.27088e-06	2.37317e-06	2.4883e-06	2.94423e-06	3.17986e-06
	2.132	3.0015e-06	2.001e-06	1.5985e-06	1.472e-06	1.4375e-06	9.7405e-07	6.9345e-07	6.5205e-07	4.6575e-07	3.22e-07			1.7	1.69744e-06	1.68724e-06	1.79927e-06	1.91478e-06	2.43939e-06	2.62532e-06	2.74111e-06	2.86534e-06	3.39678e-06	3.62916e-06
	2.248	3.565e-06	2.4035e-06	1.8975e-06	1.7825e-06	1.748e-06	1.2075e-06	8.7745e-07	8.2685e-07	6.049e-07	4.3125e-07			1.8	2.0026e-06	1.99493e-06	2.12195e-06	2.22574e-06	2.83298e-06	3.03716e-06	3.16979e-06	3.30637e-06	3.89307e-06	4.13737e-06
	2.364	4.1745e-06	2.8635e-06	2.2885e-06	2.093e-06	2.0585e-06	1.472e-06	1.0925e-06	1.0327e-06	7.7165e-07	5.635e-07			1.9	2.3061e-06	2.30722e-06	2.44471e-06	2.59526e-06	3.25903e-06	3.48749e-06	3.63153e-06	3.7851e-06	4.42381e-06	4.69084e-06
	2.48	4.8645e-06	3.358e-06	2.714e-06	2.507e-06	2.461e-06	1.7825e-06	1.3455e-06	1.2765e-06	9.6715e-07	7.2105e-07			2	2.67097e-06	2.67924e-06	2.8324e-06	2.99849e-06	3.72201e-06	3.97119e-06	4.13235e-06	4.30376e-06	4.98587e-06	5.28067e-06
	2.596	5.612e-06	3.9215e-06	3.1855e-06	2.9555e-06	2.9095e-06	2.093e-06	1.6215e-06	1.541e-06	1.196e-06	9.062e-07			2.1	3.08049e-06	3.08808e-06	3.25552e-06	3.44389e-06	4.21758e-06	4.49336e-06	4.66948e-06	4.86108e-06	5.5953e-06	5.91026e-06
	2.712	6.44e-06	4.5425e-06	3.7145e-06	3.4615e-06	3.3925e-06	2.4955e-06	1.9205e-06	1.863e-06	1.4605e-06	1.12355e-06			2.2	3.53075e-06	3.527e-06	3.71788e-06	3.92687e-06	4.75334e-06	5.05363e-06	5.24955e-06	5.46333e-06	6.247e-06	6.58584e-06
	2.828	7.337e-06	5.2095e-06	4.2895e-06	4.002e-06	3.9445e-06	2.944e-06	2.3e-06	2.1735e-06	1.7595e-06	1.3685e-06			2.3	4.0156e-06	4.01751e-06	4.21842e-06	4.45409e-06	5.33127e-06	5.66414e-06	5.8734e-06	6.10871e-06	6.94806e-06	7.32959e-06
	2.944	8.303e-06	5.957e-06	4.922e-06	4.6115e-06	4.5425e-06	3.427e-06	2.714e-06	2.5875e-06	2.0585e-06	1.656e-06			2.4	4.48261e-06	4.54661e-06	4.76772e-06	5.0214e-06	5.95323e-06	6.33018e-06	6.56481e-06	6.80441e-06	7.69957e-06	8.10204e-06
	3.06	9.361e-06	6.762e-06	5.6235e-06	5.2785e-06	5.198e-06	3.9675e-06	3.174e-06	3.036e-06	2.461e-06	1.955e-06			2.5	5.07189e-06	5.04377e-06	5.29836e-06	5.57892e-06	6.62167e-06	7.03402e-06	7.29536e-06	7.55721e-06	8.40943e-06	8.84329e-06
	3.176	1.04995e-05	7.636e-06	6.3825e-06	6.003e-06	5.911e-06	4.5655e-06	3.68e-06	3.5305e-06	2.8865e-06	2.3345e-06			2.6	5.72101e-06	5.66218e-06	5.95302e-06	6.2529e-06	7.25836e-06	7.7134e-06	7.97959e-06	8.26096e-06	9.29532e-06	9.74124e-06
	3.292	1.173e-05	8.579e-06	7.222e-06	6.785e-06	6.693e-06	5.221e-06	4.2435e-06	4.071e-06	3.358e-06	2.7485e-06			2.7	6.40302e-06	6.33946e-06	6.65316e-06	6.99377e-06	8.04785e-06	8.54426e-06	8.84485e-06	9.12866e-06	1.02228e-05	1.074e-05
	3.408	1.2995e-05	9.6025e-06	8.119e-06	7.6475e-06	7.5325e-06	5.9225e-06	4.853e-06	4.669e-06	3.887e-06	3.197e-06			2.8	7.13652e-06	7.07939e-06	7.41957e-06	7.76799e-06	8.87571e-06	9.43145e-06	9.7554e-06	1.00458e-05	1.12165e-05	1.17493e-05
	3.524	1.4375e-05	1.07065e-05	9.085e-06	8.5675e-06	8.4525e-06	6.7045e-06	5.5315e-06	5.3245e-06	4.462e-06	3.7145e-06			2.9	7.94541e-06	7.83778e-06	8.23406e-06	8.61835e-06	9.77376e-06	1.03527e-05	1.07074e-05	1.10314e-05	1.22504e-05	1.28085e-05
	3.64	1.587e-05	1.1845e-05	1.01315e-05	9.568e-06	9.4415e-06	7.544e-06	6.2675e-06	6.049e-06	5.0945e-06	4.2665e-06			3	8.78428e-06	8.664e-06	9.11119e-06	9.52641e-06	1.07464e-05	1.13533e-05	1.1722e-05	1.20532e-05	1.33857e-05	1.39957e-05
	3.756	1.748e-05	1.311e-05	1.1247e-05	1.06375e-05	1.04995e-05	8.4525e-06	7.061e-06	6.8195e-06	5.796e-06	4.8875e-06			3.1	9.67732e-06	9.58566e-06	1.00275e-05	1.0453e-05	1.17701e-05	1.24474e-05	1.2822e-05	1.31509e-05	1.45781e-05	1.52564e-05
	3.872	1.8975e-05	1.449e-05	1.242e-05	1.1845e-05	1.1615e-05	9.43e-06	7.935e-06	7.659e-06	6.5435e-06	5.5545e-06			3.2	1.06688e-05	1.05553e-05	1.10412e-05	1.1488e-05	1.28594e-05	1.35797e-05	1.3982e-05	1.43618e-05	1.57794e-05	1.65404e-05
	3.988	2.0815e-05	1.5985e-05	1.3685e-05	1.2995e-05	1.288e-05	1.04765e-05	8.8665e-06	8.579e-06	7.36e-06	6.279e-06			3.3	1.17334e-05	1.15392e-05	1.21021e-05	1.25826e-05	1.40162e-05	1.47412e-05	1.51751e-05	1.5592e-05	1.7103e-05	1.78884e-05
	4.104	2.277e-05	1.748e-05	1.5065e-05	1.4375e-05	1.4145e-05	1.1615e-05	9.867e-06	9.5565e-06	8.2455e-06	7.0725e-06			3.4	1.28132e-05	1.26749e-05	1.3227e-05	1.37347e-05	1.52678e-05	1.60448e-05	1.6471e-05	1.6889e-05	1.85408e-05	1.93986e-05
	4.22	2.4725e-05	1.909e-05	1.656e-05	1.5755e-05	1.5525e-05	1.2765e-05	1.0948e-05	1.0603e-05	9.2e-06	7.935e-06			3.5	1.39594e-05	1.38501e-05	1.44155e-05	1.49334e-05	1.65714e-05	1.73991e-05	1.78596e-05	1.83071e-05	1.99922e-05	2.08966e-05
	4.336	2.691e-05	2.047e-05	1.817e-05	1.725e-05	1.702e-05	1.4145e-05	1.2075e-05	1.173e-05	1.02235e-05	8.8665e-06			3.6	1.5225e-05	1.50495e-05	1.57047e-05	1.62587e-05	1.79423e-05	1.88118e-05	1.92854e-05	1.97866e-05	2.1576e-05	2.23503e-05
	4.452	2.9095e-05	2.2425e-05	1.9435e-05	1.886e-05	1.8515e-05	1.5525e-05	1.334e-05	1.2995e-05	1.13275e-05	9.8555e-06			3.7	1.65465e-05	1.63271e-05	1.70431e-05	1.76079e-05	1.94211e-05	2.0304e-05	2.0761e-05	2.13311e-05	2.30648e-05	2.40898e-05
	4.568	3.1395e-05	2.438e-05	2.139e-05	2.0125e-05	1.9895e-05	1.6905e-05	1.472e-05	1.426e-05	1.2535e-05	1.09365e-05			3.8	1.78792e-05	1.77656e-05	1.84483e-05	1.90617e-05	2.09334e-05	2.19189e-05	2.22391e-05	2.28206e-05	2.47845e-05	2.58957e-05
	4.684	3.381e-05	2.645e-05	2.323e-05	2.208e-05	2.185e-05	1.8515e-05	1.61e-05	1.564e-05	1.38e-05	1.2075e-05			3.9	1.92971e-05	1.922e-05	1.99823e-05	2.05774e-05	2.23829e-05	2.33805e-05	2.39168e-05	2.4525e-05	2.67045e-05	2.78316e-05
	4.8	3.6455e-05	2.8635e-05	2.5185e-05	2.4035e-05	2.369e-05	1.978e-05	1.7595e-05	1.702e-05	1.5065e-05	1.334e-05			4	2.08769e-05	2.07144e-05	2.15263e-05	2.19902e-05	2.40455e-05	2.51372e-05	2.56809e-05	2.63084e-05	2.85279e-05	2.98124e-05
	4.916	3.91e-05	3.082e-05	2.7255e-05	2.599e-05	2.5645e-05	2.1735e-05	1.909e-05	1.863e-05	1.656e-05	1.4605e-05			4.1	2.22115e-05	2.21908e-05	2.29977e-05	2.3696e-05	2.57774e-05	2.69142e-05	2.75361e-05	2.82229e-05	3.05182e-05	3.18719e-05
	5.032	4.186e-05	3.3235e-05	2.9325e-05	2.806e-05	2.7715e-05	2.3575e-05	2.047e-05	1.9895e-05	1.8055e-05	1.5985e-05			4.2	2.37669e-05	2.38914e-05	2.47587e-05	2.55338e-05	2.76639e-05	2.89087e-05	2.94495e-05	3.01951e-05	3.26221e-05	3.40174e-05
	5.148	4.485e-05	3.565e-05	3.1625e-05	3.0245e-05	2.99e-05	2.553e-05	2.2425e-05	2.185e-05	1.932e-05	1.748e-05			4.3	2.55221e-05	2.5454e-05	2.63722e-05	2.71633e-05	2.96808e-05	3.08738e-05	3.14278e-05	3.21873e-05	3.45474e-05	3.62007e-05
	5.264	4.784e-05	3.8295e-05	3.404e-05	3.2545e-05	3.2085e-05	2.76e-05	2.4265e-05	2.369e-05	2.116e-05	1.909e-05			4.4	2.73716e-05	2.7343e-05	2.83102e-05	2.91333e-05	3.14451e-05	3.26617e-05	3.3332e-05	3.4186e-05	3.68162e-05	3.828e-05
	5.38	5.106e-05	4.094e-05	3.6455e-05	3.496e-05	3.45e-05	2.967e-05	2.6335e-05	2.5645e-05	2.3e-05	2.0355e-05			4.5	2.93202e-05	2.92946e-05	3.02971e-05	3.11781e-05	3.36259e-05	3.48676e-05	3.54966e-05	3.64097e-05	3.91106e-05	4.0757e-05
	5.496	5.4395e-05	4.3815e-05	3.91e-05	3.7375e-05	3.6915e-05	3.197e-05	2.8405e-05	2.76e-05	2.4955e-05	2.231e-05			4.6	3.13053e-05	3.14011e-05	3.23619e-05	3.32979e-05	3.58627e-05	3.72276e-05	3.78321e-05	3.87221e-05	4.15204e-05	4.34124e-05
	5.612	5.773e-05	4.669e-05	4.1745e-05	4.002e-05	3.956e-05	3.427e-05	3.059e-05	2.9785e-05	2.691e-05	2.415e-05			4.7	3.34457e-05	3.35068e-05	3.45471e-05	3.54993e-05	3.81878e-05	3.94841e-05	4.02731e-05	4.11911e-05	4.40683e-05	4.59775e-05
	5.728	6.141e-05	4.9795e-05	4.462e-05	4.278e-05	4.232e-05	3.68e-05	3.289e-05	3.2085e-05	2.898e-05	2.6105e-05			4.8	3.5677e-05	3.5622e-05	3.67996e-05	3.78329e-05	4.06451e-05	4.20398e-05	4.26759e-05	4.37245e-05	4.68613e-05	4.87382e-05
	5.844	6.509e-05	5.29e-05	4.761e-05	4.5655e-05	4.508e-05	3.933e-05	3.519e-05	3.4385e-05	3.1165e-05	2.8175e-05			4.9	3.79277e-05	3.79724e-05	3.91577e-05	4.02525e-05	4.31389e-05	4.47645e-05	4.52461e-05	4.62802e-05	4.96757e-05	5.15911e-05
	5.96	6.8885e-05	5.6235e-05	5.06e-05	4.8645e-05	4.807e-05	4.209e-05	3.772e-05	3.68e-05	3.3465e-05	3.036e-05			5	4.00927e-05	4.03969e-05	4.16443e-05	4.26757e-05	4.56813e-05	4.746e-05	4.79675e-05	4.90261e-05	5.25446e-05	5.45409e-05
	6.076	7.291e-05	5.9685e-05	5.382e-05	5.175e-05	5.106e-05	4.485e-05	4.0365e-05	3.9445e-05	3.588e-05	3.2545e-05			5.1	4.27223e-05	4.28431e-05	4.41579e-05	4.52995e-05	4.84026e-05	5.00439e-05	5.07446e-05	5.19337e-05	5.54558e-05	5.76148e-05
	6.192	7.705e-05	6.325e-05	5.7155e-05	5.497e-05	5.428e-05	4.784e-05	4.3125e-05	4.209e-05	3.841e-05	3.496e-05			5.2	4.5327e-05	4.53659e-05	4.6774e-05	4.79801e-05	5.10819e-05	5.29522e-05	5.36241e-05	5.47854e-05	5.85354e-05	6.07729e-05
	6.308	8.1305e-05	6.7045e-05	6.0605e-05	5.8305e-05	5.7615e-05	5.083e-05	4.5885e-05	4.485e-05	4.1055e-05	3.749e-05			5.3	4.79224e-05	4.81223e-05	4.94982e-05	5.08011e-05	5.40467e-05	5.59634e-05	5.66155e-05	5.78082e-05	6.17688e-05	6.40581e-05
	6.424	8.5675e-05	7.084e-05	6.4285e-05	6.187e-05	6.1065e-05	5.405e-05	4.8875e-05	4.784e-05	4.3815e-05	4.002e-05			5.4	5.06215e-05	5.09444e-05	5.2396e-05	5.36509e-05	5.69809e-05	5.90395e-05	5.97169e-05	6.09317e-05	6.50215e-05	6.75014e-05
	6.54	9.0275e-05	7.4865e-05	6.7965e-05	6.5435e-05	6.463e-05	5.7385e-05	5.198e-05	5.083e-05	4.669e-05	4.278e-05			5.5	5.35875e-05	5.37658e-05	5.53367e-05	5.66896e-05	6.01792e-05	6.22474e-05	6.29386e-05	6.43211e-05	6.82923e-05	7.09683e-05
	6.656	9.499e-05	7.9005e-05	7.1875e-05	6.923e-05	6.8425e-05	6.0835e-05	5.52e-05	5.405e-05	4.968e-05	4.554e-05			5.6	5.65299e-05	5.67317e-05	5.84144e-05	5.98392e-05	6.33232e-05	6.5482e-05	6.61926e-05	6.76282e-05	7.19202e-05	7.45637e-05
	6.772	9.982e-05	8.326e-05	7.59e-05	7.314e-05	7.222e-05	6.44e-05	5.8535e-05	5.727e-05	5.2785e-05	4.853e-05			5.7	5.93747e-05	5.99759e-05	6.14828e-05	6.29776e-05	6.66565e-05	6.88113e-05	6.96345e-05	7.10891e-05	7.55873e-05	7.82429e-05
	6.888	0.000104765	8.7745e-05	8.004e-05	7.7165e-05	7.6245e-05	6.808e-05	6.21e-05	6.072e-05	5.6005e-05	5.152e-05			5.8	6.26845e-05	6.32288e-05	6.48322e-05	6.6256e-05	7.00574e-05	7.26194e-05	7.30971e-05	7.475e-05	7.92461e-05	8.2036e-05
	7.004	0.00010994	9.223e-05	8.4295e-05	8.1305e-05	8.0385e-05	7.1875e-05	6.5665e-05	6.4285e-05	5.9455e-05	5.474e-05			5.9	6.59501e-05	6.65469e-05	6.82987e-05	6.96669e-05	7.36705e-05	7.62208e-05	7.66579e-05	7.82635e-05	8.30885e-05	8.58428e-05
	7.12	0.000115	9.6945e-05	8.878e-05	8.5675e-05	8.464e-05	7.59e-05	6.946e-05	6.7965e-05	6.2905e-05	5.8075e-05			6	6.92824e-05	6.99915e-05	7.16656e-05	7.32216e-05	7.73312e-05	7.99845e-05	8.04072e-05	8.20839e-05	8.6853e-05	9.01541e-05
	7.236	0.00012075	0.00010189	9.338e-05	9.016e-05	8.9125e-05	8.004e-05	7.337e-05	7.1875e-05	6.6585e-05	6.1525e-05			6.1	7.25946e-05	7.35276e-05	7.52207e-05	7.68379e-05	8.12054e-05	8.38602e-05	8.43565e-05	8.60164e-05	9.10987e-05	9.42848e-05
	7.352	0.0001265	0.00010695	9.8095e-05	9.476e-05	9.361e-05	8.4295e-05	7.7395e-05	7.5785e-05	7.038e-05	6.509e-05			6.2	7.62793e-05	7.70735e-05	7.88361e-05	8.06731e-05	8.50229e-05	8.77496e-05	8.83239e-05	9.01504e-05	9.52501e-05	9.85152e-05
	7.468	0.00013225	0.000112125	0.00010304	9.959e-05	9.8325e-05	8.878e-05	8.1535e-05	7.9925e-05	7.429e-05	6.877e-05			6.3	8.00552e-05	8.07725e-05	8.26953e-05	8.46371e-05	8.92029e-05	9.18694e-05	9.246e-05	9.41915e-05	9.96307e-05	0.000103056
	7.584	0.000138	0.0001173	0.0001081	0.00010442	0.00010327	9.3265e-05	8.579e-05	8.418e-05	7.8315e-05	7.268e-05			6.4	8.37613e-05	8.47803e-05	8.65602e-05	8.86539e-05	9.33265e-05	9.61333e-05	9.66884e-05	9.84599e-05	0.000103974	0.000107411
	7.7	0.00014375	0.00012305	0.000113275	0.000109595	0.000108215	9.798e-05	9.0275e-05	8.855e-05	8.2455e-05	7.659e-05			6.5	8.76613e-05	8.86582e-05	9.06852e-05	9.26381e-05	9.75587e-05	0.000100393	0.000101031	0.000102935	0.000108506	0.000112042
	7.816	0.00015065	0.0001288	0.00011845	0.00011477	0.00011339	0.00010281	9.4875e-05	9.3035e-05	8.6825e-05	8.073e-05			6.6	9.18423e-05	9.26953e-05	9.49225e-05	9.68975e-05	0.000101887	0.000104853	0.000105471	0.000107527	0.000113427	0.000116944
	7.932	0.0001564	0.00013455	0.0001242	0.00012075	0.00011845	0.00010787	9.9705e-05	9.775e-05	9.131e-05	8.4985e-05			6.7	9.59257e-05	9.68516e-05	9.90717e-05	0.000101374	0.00010643	0.000109343	0.00011008	0.000111985	0.000118286	0.000121828
	8.048	0.0001633	0.0001403	0.00012995	0.00012535	0.0001242	0.000113045	0.000104535	0.00010258	9.591e-05	8.947e-05			6.8	0.000100165	0.00010116	0.000103592	0.000105747	0.000111115	0.000114328	0.000114856	0.000116857	0.000123186	0.000127147
	8.164	0.0001702	0.00014605	0.0001357	0.0001311	0.00012995	0.00011845	0.000109595	0.00010764	0.00010074	9.3955e-05			6.9	0.000104463	0.000105771	0.000108267	0.000110334	0.000115794	0.000119118	0.00011988	0.000121867	0.000128371	0.000132205
	8.28	0.0001771	0.00015295	0.00014145	0.00013685	0.0001357	0.0001242	0.000114885	0.0001127	0.00010557	9.867e-05			7	0.000109081	0.000110252	0.000113026	0.000115181	0.000120778	0.000123679	0.00012488	0.000127029	0.000133642	0.000137682
	8.396	0.000184	0.00015985	0.00014835	0.00014375	0.00014145	0.00012995	0.00012075	0.00011845	0.000110745	0.000103615			7.1	0.00011356	0.000115088	0.000117605	0.000120088	0.000125688	0.00012914	0.000129981	0.000132045	0.000139063	0.000143244
	8.512	0.00019205	0.0001656	0.0001541	0.0001495	0.0001472	0.0001357	0.00012535	0.00012305	0.00011615	0.00010856			7.2	0.000118293	0.000120006	0.000122603	0.00012489	0.000130883	0.000134206	0.000135341	0.000137492	0.000144635	0.000148983
	8.628	0.00019665	0.0001725	0.000161	0.0001564	0.0001541	0.00014145	0.0001311	0.0001288	0.00012075	0.000113735			7.3	0.000123281	0.000124863	0.000127724	0.000130036	0.000136208	0.000139809	0.000140642	0.000142932	0.000150284	0.000154707
	8.744	0.00020585	0.0001794	0.0001679	0.00016215	0.000161	0.0001472	0.00013685	0.00013455	0.0001265	0.0001196			7.4	0.000128523	0.000129998	0.000132938	0.000135506	0.00014169	0.000145491	0.000146114	0.000148616	0.000156141	0.000160489
	8.86	0.0002139	0.0001863	0.00017365	0.00016905	0.00016675	0.0001541	0.00014375	0.0001403	0.00013225	0.0001242			7.5	0.000133543	0.00013507	0.000138327	0.00014071	0.00014735	0.000151233	0.000151935	0.000154348	0.000161884	0.000166502
	8.976	0.00022195	0.00019205	0.0001817	0.00017595	0.00017365	0.00015985	0.0001495	0.0001472	0.000138	0.00012995			7.6	0.000138762	0.000140467	0.000143649	0.000146057	0.000153072	0.000157048	0.000157818	0.000160507	0.000167706	0.000172733
	9.092	0.00023	0.0002001	0.0001886	0.00018285	0.00018055	0.00016675	0.00015525	0.00015295	0.0001449	0.0001357			7.7	0.00014471	0.000145817	0.000149647	0.000151907	0.000158985	0.00016284	0.000163653	0.000166559	0.000173893	0.000178946
	9.208	0.00023805	0.00020815	0.0001932	0.00018975	0.00018745	0.00017365	0.00016215	0.00015985	0.00015065	0.00014145			7.8	0.000150058	0.000151419	0.000155053	0.000157773	0.000164978	0.000168985	0.000169668	0.00017276	0.000180082	0.000185207
	9.324	0.0002461	0.0002162	0.0002024	0.0001955	0.0001932	0.00018055	0.00016905	0.0001656	0.0001564	0.00014835			7.9	0.00015452	0.000157507	0.000160657	0.000163414	0.000171073	0.000175401	0.000176178	0.000178732	0.000186771	0.000191285
	9.44	0.0002553	0.00022425	0.00021045	0.00020355	0.00020125	0.00018745	0.00017595	0.0001725	0.0001633	0.0001541			8	0.000160369	0.000162628	0.000166083	0.000168864	0.000177141	0.000181532	0.00018265	0.000185089	0.000193036	0.000198246
	9.556	0.00026335	0.0002323	0.00021735	0.0002116	0.0002093	0.00019205	0.00018285	0.0001794	0.0001702	0.000161			8.1	0.000166295	0.00016897	0.000172404	0.000175135	0.000182616	0.000187486	0.000188478	0.000190979	0.000199973	0.000204692
	9.672	0.00027255	0.00024035	0.00022655	0.00021965	0.00021735	0.00020125	0.00018975	0.0001863	0.0001771	0.00016675			8.2	0.000172394	0.000175489	0.000178388	0.000181715	0.000189337	0.000194157	0.000195328	0.000197908	0.000206839	0.00021184
	9.788	0.00028175	0.00024955	0.0002346	0.0002277	0.0002254	0.0002093	0.00019435	0.00018975	0.0001817	0.00017135			8.3	0.000178604	0.000181736	0.000184799	0.000188127	0.000196335	0.000200607	0.000202097	0.000204778	0.000213724	0.000218804
	9.904	0.00029095	0.0002576	0.00024265	0.00023575	0.00023345	0.0002162	0.00019895	0.0001932	0.00018515	0.0001748			8.4	0.000185414	0.000188291	0.000191475	0.000194455	0.000202916	0.000207974	0.000209288	0.000211668	0.000221422	0.000225967
	10.02	0.00030015	0.0002668	0.0002507	0.0002438	0.0002392	0.0002231	0.0002024	0.0001955	0.0001886	0.0001771			8.5	0.000192031	0.000194915	0.000198265	0.000201267	0.000209917	0.000214846	0.000216464	0.000219312	0.000228357	0.0002335
														8.6	0.000198814	0.000201739	0.000205394	0.000208157	0.000217039	0.000222065	0.000222949	0.00022595	0.000236067	0.000241249
														8.7	0.000205367	0.000208438	0.00021232	0.00021539	0.000224092	0.000228943	0.000230686	0.000234013	0.00024355	0.000249091
														8.8	0.000212227	0.000215933	0.000219202	0.000222607	0.000231412	0.000236087	0.000238388	0.000241511	0.000251448	0.000256667
														8.9	0.000218542	0.000222303	0.000226078	0.00022959	0.000238736	0.000244019	0.000246053	0.000249495	0.000259747	0.00026479
														9	0.000225931	0.000229831	0.000233724	0.000237162	0.000246797	0.000251677	0.000253924	0.000257273	0.000267682	0.000273226
														9.1	0.000233173	0.000237782	0.0002414	0.000245299	0.000254867	0.000259637	0.00026229	0.000265302	0.000276285	0.000281478
														9.2	0.000240279	0.000245261	0.00024925	0.000252688	0.000262954	0.000267752	0.00027033	0.000273649	0.000284585	0.000290137
														9.3	0.000248637	0.000253193	0.000257131	0.00026028	0.000270604	0.000276042	0.000278502	0.000282307	0.000293154	0.000298847
														9.4	0.000255755	0.000261122	0.000265906	0.000268606	0.000279048	0.000283607	0.000287229	0.000290737	0.000302289	0.000307326
														9.5	0.000263076	0.000268956	0.000274038	0.000276877	0.000287034	0.000292774	0.000295647	0.000299436	0.000311133	0.000316382
														9.6	0.00027151	0.000276503	0.00028225	0.000285148	0.000296341	0.000301405	0.000305013	0.0003085	0.000319612	0.000325289
														9.7	0.00028024	0.000285243	0.000290857	0.000293625	0.000305374	0.000310583	0.00031403	0.000317123	0.000329421	0.000334742
														9.8	0.000289057	0.000293641	0.000299216	0.000303535	0.000314645	0.000319573	0.000322451	0.000326691	0.000338794	0.000343982
														9.9	0.000297546	0.000302576	0.000307949	0.000312501	0.000324003	0.000328904	0.000331894	0.000335868	0.000348878	0.000353281
														10	0.000305398	0.000311439	0.000316915	0.000321305	0.000333534	0.000337715	0.000341286	0.000346329	0.000358698	0.000362216

## Sheet: Fig. 6
Fig. 6a	GateV	100K	150K	200K	250K	300K		Fig. 6b	GateV	Initial	Recovery		Fig. 6c	1/T	Mobility	Error	Ion	Error	VTH	Error
	-1	3.56453e-11	3.63453e-11	3.83537e-11	4.02486e-11	4.75764e-11			-1	4.75835e-11	3.62543e-11			10	45.47	1.5	0.000309	0.34	0.66	0.04
	-0.89	3.41537e-11	3.46453e-11	3.65543e-11	3.82453e-11	4.5554e-11			-0.89	4.5245e-11	3.44537e-11			6.66667	44.84	2.1	0.000319	0.45	0.69	0.03
	-0.78	3.2427e-11	3.29543e-11	3.48573e-11	3.63543e-11	4.31453e-11			-0.78	4.30153e-11	3.29543e-11			5	46.27	2.5	0.000335	0.35	0.65	0.07
	-0.67	3.1531e-11	3.13543e-11	3.3275e-11	3.45573e-11	4.1753e-11			-0.67	4.1345e-11	3.13357e-11			4	48.85	3.1	0.00035	0.46	0.62	0.06
	-0.56	2.96435e-11	2.97843e-11	3.16753e-11	3.27863e-11	3.94538e-11			-0.56	3.94537e-11	2.97854e-11			3.3333	51.42	4.5	0.000417	0.64	0.48	0.09
	-0.45	2.83153e-11	2.8321e-11	3.01438e-11	3.11534e-11	3.71453e-11			-0.45	3.71347e-11	2.83357e-11
	-0.34	2.7453e-11	2.69453e-11	2.87483e-11	2.94534e-11	3.53486e-11			-0.34	3.53846e-11	2.69453e-11
	-0.23	2.58135e-11	2.56453e-11	2.74537e-11	2.79543e-11	3.35537e-11			-0.23	3.33576e-11	2.54537e-11
	-0.12	2.47753e-11	2.43438e-11	2.61783e-11	2.67453e-11	3.19123e-11			-0.12	3.19537e-11	2.43537e-11
	-0.01	2.36846e-11	2.32153e-11	2.48753e-11	2.53153e-11	3.04453e-10			-0.01	3.04843e-10	2.3286e-11
	0.1	2.22543e-11	2.2537e-11	2.37486e-11	2.4537e-10	5.17483e-09			0.1	5.17123e-09	2.24435e-11
	0.21	2.1753e-11	2.13453e-10	2.25687e-10	6.68384e-09	9.66864e-09			0.21	9.66483e-09	2.1373e-10
	0.32	2.02354e-10	1.64123e-09	2.67438e-09	1.39453e-08	1.96534e-08			0.32	1.96483e-08	1.64348e-09
	0.43	1.13453e-09	5.78435e-09	8.24357e-09	2.64375e-08	3.61486e-08			0.43	3.61387e-08	5.78868e-09
	0.54	2.45753e-09	1.4635e-08	1.95347e-08	4.5648e-08	6.12486e-08			0.54	6.12483e-08	1.46468e-08
	0.65	6.98153e-09	3.06543e-08	3.9348e-08	7.45435e-08	9.9753e-08			0.65	9.95347e-08	3.06678e-08
	0.76	1.61573e-08	5.64375e-08	6.96348e-08	1.16573e-07	1.52453e-07			0.76	1.52458e-07	5.64453e-08
	0.87	3.11486e-08	9.47483e-08	1.14678e-07	1.72153e-07	2.23483e-07			0.87	2.23453e-07	9.47345e-08
	0.98	5.58753e-08	1.4953e-07	1.75964e-07	2.44273e-07	3.13435e-07			0.98	3.13483e-07	1.49468e-07
	1.09	9.23486e-08	2.25371e-07	2.54348e-07	3.34537e-07	4.31486e-07			1.09	4.31864e-07	2.28637e-07
	1.2	1.43786e-07	3.1375e-07	3.58453e-07	4.52108e-07	5.79153e-07			1.2	5.79486e-07	3.1348e-07
	1.31	2.11435e-07	4.2838e-07	4.9486e-07	5.97453e-07	7.5648e-07			1.31	7.56254e-07	4.28453e-07
	1.42	2.93543e-07	5.73738e-07	6.48435e-07	7.7753e-07	9.72453e-07			1.42	9.72535e-07	5.73537e-07
	1.53	4.06468e-07	7.48145e-07	8.4354e-07	9.78483e-07	1.23735e-06			1.53	1.23486e-06	7.48846e-07
	1.64	5.45375e-07	9.55453e-07	1.07234e-06	1.22453e-06	1.53348e-06			1.64	1.53573e-06	9.55345e-07
	1.75	7.11864e-07	1.2543e-06	1.34357e-06	1.5486e-06	1.88435e-06			1.75	1.8851e-06	1.25245e-06
	1.86	9.08846e-07	1.49753e-06	1.65438e-06	1.82457e-06	2.27483e-06			1.86	2.27535e-06	1.49537e-06
	1.97	1.14486e-06	1.82864e-06	2.01453e-06	2.19357e-06	2.73543e-06			1.97	2.73534e-06	1.82357e-06
	2.08	1.42486e-06	2.19435e-06	2.38876e-06	2.58453e-06	3.2384e-06			2.08	3.24863e-06	2.19864e-06
	2.19	1.73375e-06	2.58453e-06	2.85573e-06	3.0742e-06	3.8357e-06			2.19	3.85734e-06	2.58537e-06
	2.3	2.09357e-06	3.0686e-06	3.3778e-06	3.6537e-06	4.45153e-06			2.3	4.45573e-06	3.06486e-06
	2.41	2.46153e-06	3.6544e-06	3.94543e-06	4.19851e-06	5.17357e-06			2.41	5.17357e-06	3.6687e-06
	2.52	2.93354e-06	4.19453e-06	4.57486e-06	4.84247e-06	5.96345e-06			2.52	5.96543e-06	4.19354e-06
	2.63	3.4543e-06	4.85753e-06	5.2879e-06	5.56483e-06	6.84357e-06			2.63	6.84573e-06	4.85786e-06
	2.74	4.03534e-06	5.5468e-06	6.0568e-06	6.32201e-06	7.8483e-06			2.74	7.8573e-06	5.54354e-06
	2.85	4.68357e-06	6.33543e-06	6.86486e-06	7.19435e-06	8.82543e-06			2.85	8.82453e-06	6.33486e-06
	2.96	5.36486e-06	7.16867e-06	7.78486e-06	8.16402e-06	9.96846e-06			2.96	9.96523e-06	7.16478e-06
	3.07	6.12354e-06	8.09483e-06	8.72486e-06	9.1345e-06	1.12543e-05			3.07	1.12537e-05	8.09357e-06
	3.18	6.98453e-06	9.09486e-06	9.8473e-06	1.03753e-05	1.25434e-05			3.18	1.25853e-05	9.09354e-06
	3.29	7.88486e-06	1.02534e-05	1.1753e-05	1.1486e-05	1.4384e-05			3.29	1.4486e-05	1.02453e-05
	3.4	8.85468e-06	1.1348e-05	1.22843e-05	1.27534e-05	1.55543e-05			3.4	1.55542e-05	1.13537e-05
	3.51	9.9486e-06	1.26435e-05	1.35738e-05	1.41247e-05	1.72864e-05			3.51	1.72453e-05	1.26345e-05
	3.62	1.1137e-05	1.39864e-05	1.5348e-05	1.56438e-05	1.89354e-05			3.62	1.89864e-05	1.39846e-05
	3.73	1.23345e-05	1.53486e-05	1.64753e-05	1.71543e-05	2.08447e-05			3.73	2.08846e-05	1.53357e-05
	3.84	1.37438e-05	1.68753e-05	1.81438e-05	1.88486e-05	2.28343e-05			3.84	2.28768e-05	1.68486e-05
	3.95	1.5345e-05	1.8486e-05	1.98843e-05	2.06523e-05	2.5483e-05			3.95	2.5348e-05	1.84486e-05
	4.06	1.66483e-05	2.01534e-05	2.15468e-05	2.2437e-05	2.72537e-05			4.06	2.72453e-05	2.01357e-05
	4.17	1.82534e-05	2.19648e-05	2.34783e-05	2.44357e-05	2.96843e-05			4.17	2.9646e-05	2.19486e-05
	4.28	1.99486e-05	2.35684e-05	2.5148e-05	2.62576e-05	3.17453e-05			4.28	3.17687e-05	2.35357e-05
	4.39	2.17438e-05	2.56738e-05	2.74345e-05	2.86846e-05	3.46846e-05			4.39	3.46678e-05	2.56435e-05
	4.5	2.33153e-05	2.78738e-05	2.97357e-05	3.1435e-05	3.75543e-05			4.5	3.75534e-05	2.78531e-05
	4.61	2.55357e-05	3.453e-05	3.21483e-05	3.35438e-05	4.05153e-05			4.61	4.05546e-05	3.02145e-05
	4.72	2.77345e-05	3.24486e-05	3.46153e-05	3.61348e-05	4.36153e-05			4.72	4.36846e-05	3.24435e-05
	4.83	3.35745e-05	3.48543e-05	3.72483e-05	3.8873e-05	4.69357e-05			4.83	4.69687e-05	3.48348e-05
	4.94	3.23435e-05	3.74486e-05	3.99753e-05	4.17453e-05	5.04864e-05			4.94	5.04483e-05	3.74453e-05
	5.05	3.49537e-05	4.01537e-05	4.28145e-05	4.47153e-05	5.45378e-05			5.05	5.45434e-05	4.01537e-05
	5.16	3.75483e-05	4.3534e-05	4.58453e-05	4.79687e-05	5.78453e-05			5.16	5.78354e-05	4.34354e-05
	5.27	4.03483e-05	4.59483e-05	4.987e-05	5.1486e-05	6.18354e-05			5.27	6.18486e-05	4.59486e-05
	5.38	4.3134e-05	4.9537e-05	5.23486e-05	5.46537e-05	6.64538e-05			5.38	6.6435e-05	4.95437e-05
	5.49	4.64345e-05	5.22345e-05	5.57486e-05	5.81435e-05	7.02453e-05			5.49	7.0234e-05	5.22153e-05
	5.6	4.95438e-05	5.54486e-05	5.9435e-05	6.17575e-05	7.44354e-05			5.6	7.44453e-05	5.54534e-05
	5.71	5.2743e-05	5.91537e-05	6.29483e-05	6.58343e-05	7.92357e-05			5.71	7.92834e-05	5.91354e-05
	5.82	5.63357e-05	6.2845e-05	6.67486e-05	6.99683e-05	8.4354e-05			5.82	8.4438e-05	6.28537e-05
	5.93	5.99453e-05	6.65357e-05	7.06243e-05	7.4453e-05	8.88438e-05			5.93	8.88357e-05	6.65345e-05
	6.04	6.35453e-05	7.02468e-05	7.49438e-05	7.8486e-05	9.36486e-05			6.04	9.36438e-05	7.02123e-05
	6.15	6.75453e-05	7.44534e-05	7.87864e-05	8.26357e-05	9.9348e-05			6.15	9.95437e-05	7.44327e-05
	6.26	7.16504e-05	7.85345e-05	8.32753e-05	8.76534e-05	0.000104543			6.26	0.000104435	7.8545e-05
	6.37	7.58435e-05	8.32375e-05	8.8483e-05	9.18864e-05	0.00011876			6.37	0.00011543	8.32201e-05
	6.48	8.0345e-05	8.7348e-05	9.28435e-05	9.69453e-05	0.000116345			6.48	0.000116483	8.7534e-05
	6.59	8.48735e-05	9.1643e-05	9.76127e-05	0.000102453	0.000122435			6.59	0.000122674	9.16458e-05
	6.7	8.93045e-05	9.7344e-05	0.000102453	0.000107543	0.000128435			6.7	0.000128345	9.7153e-05
	6.81	9.38454e-05	0.000102354	0.000108863	0.000113485	0.000135846			6.81	0.000135486	0.000102534
	6.92	9.9534e-05	0.000107537	0.000114453	0.000118534	0.00014286			6.92	0.000142684	0.000107537
	7.03	0.000104453	0.00011273	0.000119273	0.000124486	0.000149375			7.03	0.000149357	0.000112483
	7.14	0.00011735	0.000118846	0.000125537	0.00013534	0.000156375			7.14	0.000156435	0.000118314
	7.25	0.000116345	0.000123435	0.00013483	0.000136453	0.000163753			7.25	0.000163733	0.00012334
	7.36	0.000121375	0.000129357	0.000137453	0.000142843	0.000171107			7.36	0.000171834	0.000129153
	7.47	0.000127438	0.000136348	0.000143488	0.000149243	0.000178435			7.47	0.000178354	0.000136458
	7.58	0.000133738	0.000142354	0.000155434	0.000156453	0.00018748			7.58	0.000187483	0.000142453
	7.69	0.000139153	0.000148753	0.000157453	0.000162345	0.000195354			7.69	0.000195486	0.000148357
	7.8	0.000146453	0.000154435	0.000163486	0.00017453	0.000203543			7.8	0.000203976	0.000154415
	7.91	0.000152753	0.000161435	0.00017543	0.000177453	0.000212841			7.91	0.000212976	0.000161534
	8.02	0.000159843	0.000168387	0.000177573	0.000184573	0.000221345			8.02	0.000221484	0.000168153
	8.13	0.00016667	0.00017578	0.000185574	0.000192483	0.000234863			8.13	0.00023357	0.000175486
	8.24	0.000173453	0.00018243	0.000193543	0.000201453	0.000239384			8.24	0.000239753	0.000182523
	8.35	0.000181735	0.000189345	0.0002486	0.000208486	0.000249186			8.35	0.000249483	0.000189354
	8.46	0.000188483	0.000197357	0.000208486	0.000217756	0.000259384			8.46	0.000259684	0.000197357
	8.57	0.00019645	0.000205834	0.000216453	0.000225786	0.000269537			8.57	0.000269735	0.000205458
	8.68	0.000203354	0.000213348	0.000225153	0.000234486	0.000279243			8.68	0.000279864	0.000213573
	8.79	0.000212375	0.000221864	0.000233543	0.000243534	0.00029357			8.79	0.00029357	0.000221573
	8.9	0.00022135	0.000229543	0.000239456	0.000252534	0.000298834			8.9	0.000298684	0.000229864
	9.01	0.000226537	0.000235435	0.00025453	0.000258453	0.00031348			9.01	0.000313574	0.000235867
	9.12	0.00023683	0.000246537	0.000258753	0.000269846	0.000322486			9.12	0.000322546	0.000246523
	9.23	0.000245435	0.000254483	0.000268453	0.000279274	0.000333843			9.23	0.000333435	0.000254101
	9.34	0.000254483	0.000263413	0.000278753	0.000289753	0.000345121			9.34	0.000345537	0.000263217
	9.45	0.000264357	0.000273537	0.000287486	0.000299153	0.000357404			9.45	0.000357435	0.000273403
	9.56	0.000273537	0.000282438	0.000297853	0.000309453	0.000369443			9.56	0.000369684	0.000282521
	9.67	0.000282387	0.000291554	0.00030667	0.00032435	0.000381537			9.67	0.000381876	0.000291743
	9.78	0.000291573	0.000301043	0.000316486	0.000334573	0.000393483			9.78	0.000393483	0.000301535
	9.89	0.00034834	0.000315373	0.000326453	0.000345734	0.000405453			9.89	0.000405537	0.000315374
	10	0.000309543	0.000319435	0.000335534	0.000355734	0.00041786			10	0.000417483	0.000319543
