# Supplementary material for: Azide-functionalized ligand enabling organic–inorganic hybrid dielectric for high-performance solution-processed oxide transistors
Source: Nat Commun. 2022 Nov 17;13:7021. doi: 10.1038/s41467-022-34772-x (PMC9671905; doi:10.1038/s41467-022-34772-x)
Supplement: Supplementary file 2 — Source Data [file 41467_2022_34772_MOESM2_ESM.zip › Source data_Supplementary.xlsx]

## Sheet: Fig. S1
Wavenumber	Before	After
4000.19	99.5895	99.6081
3998.26	99.6	99.6307
3996.33	99.6146	99.6514
3994.4	99.6341	99.6689
3992.47	99.6503	99.6801
3990.54	99.6556	99.6803
3988.61	99.6544	99.6698
3986.69	99.6549	99.6549
3984.76	99.658	99.6383
3982.83	99.664	99.6199
3980.9	99.6754	99.6052
3978.97	99.6877	99.5999
3977.04	99.6937	99.6022
3975.11	99.6931	99.6053
3973.18	99.6877	99.6064
3971.26	99.6785	99.61
3969.33	99.6693	99.618
3967.4	99.662	99.6262
3965.47	99.6499	99.6334
3963.54	99.6315	99.6402
3961.61	99.6188	99.6438
3959.68	99.6206	99.6431
3957.75	99.6339	99.641
3955.83	99.6523	99.6394
3953.9	99.6672	99.6352
3951.97	99.672	99.6256
3950.04	99.6725	99.614
3948.11	99.676	99.6061
3946.18	99.6799	99.6059
3944.25	99.6778	99.6132
3942.32	99.6723	99.6169
3940.4	99.6704	99.6131
3938.47	99.6735	99.611
3936.54	99.6785	99.6139
3934.61	99.6808	99.6169
3932.68	99.6762	99.619
3930.75	99.6688	99.6276
3928.82	99.6642	99.6441
3926.89	99.661	99.6594
3924.97	99.6549	99.6693
3923.04	99.6424	99.6769
3921.11	99.6234	99.6796
3919.18	99.6061	99.6746
3917.25	99.5989	99.6692
3915.32	99.599	99.6731
3913.39	99.599	99.6833
3911.46	99.5913	99.6856
3909.54	99.5754	99.6793
3907.61	99.5648	99.6783
3905.68	99.5664	99.685
3903.75	99.5736	99.6908
3901.82	99.576	99.6892
3899.89	99.566	99.6768
3897.96	99.5446	99.6558
3896.03	99.5206	99.6336
3894.11	99.5016	99.6167
3892.18	99.4902	99.6085
3890.25	99.4878	99.6098
3888.32	99.4954	99.6184
3886.39	99.5073	99.6283
3884.46	99.513	99.6365
3882.53	99.5103	99.6441
3880.61	99.5075	99.6505
3878.68	99.5073	99.6529
3876.75	99.5071	99.6533
3874.82	99.5102	99.6576
3872.89	99.5182	99.6649
3870.96	99.5265	99.6736
3869.03	99.5343	99.6863
3867.1	99.5454	99.6991
3865.18	99.559	99.7036
3863.25	99.5687	99.6979
3861.32	99.569	99.6852
3859.39	99.5624	99.6741
3857.46	99.5597	99.675
3855.53	99.5666	99.6875
3853.6	99.5774	99.7004
3851.67	99.5836	99.706
3849.75	99.5833	99.7064
3847.82	99.5822	99.7045
3845.89	99.5836	99.7014
3843.96	99.5843	99.7007
3842.03	99.5846	99.7044
3840.1	99.5928	99.7105
3838.17	99.6084	99.7185
3836.24	99.6211	99.7279
3834.32	99.6298	99.7346
3832.39	99.6377	99.7366
3830.46	99.6423	99.7391
3828.53	99.6434	99.7452
3826.6	99.6435	99.7481
3824.67	99.6452	99.7406
3822.74	99.6507	99.7276
3820.81	99.6575	99.7203
3818.89	99.6585	99.7189
3816.96	99.6535	99.7138
3815.03	99.6486	99.7033
3813.1	99.6477	99.6953
3811.17	99.6489	99.6918
3809.24	99.6498	99.6898
3807.31	99.6482	99.6904
3805.38	99.6389	99.6904
3803.46	99.6217	99.686
3801.53	99.6089	99.6848
3799.6	99.6103	99.6925
3797.67	99.6197	99.7029
3795.74	99.6313	99.7136
3793.81	99.6464	99.7274
3791.88	99.6612	99.7353
3789.95	99.6671	99.7274
3788.03	99.6662	99.7125
3786.1	99.6662	99.7053
3784.17	99.6667	99.7062
3782.24	99.6612	99.7048
3780.31	99.647	99.6982
3778.38	99.6263	99.6895
3776.45	99.6056	99.6794
3774.52	99.5904	99.6664
3772.6	99.5786	99.645
3770.67	99.5627	99.6116
3768.74	99.5414	99.5739
3766.81	99.5233	99.5418
3764.88	99.5163	99.5211
3762.95	99.5207	99.5136
3761.02	99.5293	99.5128
3759.1	99.5345	99.5085
3757.17	99.5336	99.4975
3755.24	99.5323	99.4859
3753.31	99.5407	99.4825
3751.38	99.558	99.4861
3749.45	99.5738	99.488
3747.52	99.5847	99.4839
3745.59	99.5966	99.4783
3743.67	99.6099	99.4745
3741.74	99.6166	99.4719
3739.81	99.6179	99.4701
3737.88	99.6251	99.4733
3735.95	99.6399	99.4853
3734.02	99.6544	99.5025
3732.09	99.6664	99.5175
3730.16	99.6775	99.5278
3728.24	99.6901	99.5378
3726.31	99.7081	99.5553
3724.38	99.7271	99.5787
3722.45	99.7386	99.5942
3720.52	99.7447	99.5986
3718.59	99.7511	99.6045
3716.66	99.7559	99.6178
3714.73	99.7549	99.6308
3712.81	99.7522	99.6371
3710.88	99.7552	99.6407
3708.95	99.7637	99.6459
3707.02	99.7738	99.6521
3705.09	99.785	99.6582
3703.16	99.7939	99.6603
3701.23	99.7959	99.6587
3699.3	99.7949	99.6607
3697.38	99.7935	99.6632
3695.45	99.7905	99.6575
3693.52	99.7882	99.6494
3691.59	99.7895	99.6495
3689.66	99.7888	99.6546
3687.73	99.7786	99.6524
3685.8	99.7572	99.6376
3683.87	99.7285	99.614
3681.95	99.7015	99.5874
3680.02	99.6863	99.566
3678.09	99.6816	99.5517
3676.16	99.6762	99.5371
3674.23	99.6637	99.5215
3672.3	99.6498	99.5117
3670.37	99.6407	99.5091
3668.44	99.6332	99.5122
3666.52	99.6211	99.5195
3664.59	99.6065	99.5241
3662.66	99.5952	99.5208
3660.73	99.5888	99.5149
3658.8	99.5907	99.517
3656.87	99.6005	99.5275
3654.94	99.6046	99.5356
3653.01	99.5954	99.5373
3651.09	99.5856	99.5412
3649.16	99.586	99.5538
3647.23	99.5943	99.5732
3645.3	99.6084	99.5953
3643.37	99.6268	99.6153
3641.44	99.6409	99.6285
3639.51	99.6453	99.6337
3637.59	99.6436	99.6345
3635.66	99.6419	99.6357
3633.73	99.6431	99.6397
3631.8	99.6472	99.6448
3629.87	99.6506	99.6472
3627.94	99.6517	99.6446
3626.01	99.653	99.6404
3624.08	99.6541	99.6398
3622.16	99.6526	99.6409
3620.23	99.6519	99.6406
3618.3	99.6566	99.6415
3616.37	99.669	99.6482
3614.44	99.6852	99.6627
3612.51	99.6961	99.678
3610.58	99.6979	99.6867
3608.65	99.6982	99.6915
3606.73	99.7045	99.6987
3604.8	99.7161	99.7081
3602.87	99.7226	99.7102
3600.94	99.7159	99.6966
3599.01	99.7018	99.6734
3597.08	99.6866	99.6505
3595.15	99.6708	99.6334
3593.22	99.6574	99.624
3591.3	99.6466	99.6161
3589.37	99.6328	99.5998
3587.44	99.6178	99.5773
3585.51	99.6103	99.5616
3583.58	99.6115	99.5599
3581.65	99.6135	99.5659
3579.72	99.6102	99.5719
3577.79	99.6039	99.5788
3575.87	99.5995	99.5878
3573.94	99.5956	99.5932
3572.01	99.5926	99.5921
3570.08	99.5964	99.5877
3568.15	99.6035	99.5819
3566.22	99.6087	99.578
3564.29	99.6134	99.5825
3562.36	99.6165	99.5944
3560.44	99.6166	99.6067
3558.51	99.6162	99.6137
3556.58	99.6193	99.6147
3554.65	99.6295	99.6139
3552.72	99.6431	99.6143
3550.79	99.6528	99.6155
3548.86	99.6558	99.6166
3546.93	99.6499	99.6146
3545.01	99.6351	99.6094
3543.08	99.6198	99.6063
3541.15	99.6114	99.6079
3539.22	99.6097	99.612
3537.29	99.6135	99.6188
3535.36	99.6204	99.6295
3533.43	99.6266	99.6419
3531.5	99.6327	99.653
3529.58	99.6378	99.6613
3527.65	99.6407	99.6668
3525.72	99.6455	99.674
3523.79	99.654	99.6877
3521.86	99.6604	99.7019
3519.93	99.6598	99.7081
3518	99.6543	99.7076
3516.08	99.6491	99.7049
3514.15	99.6448	99.6996
3512.22	99.6392	99.6888
3510.29	99.6306	99.6711
3508.36	99.6192	99.6497
3506.43	99.6083	99.6324
3504.5	99.6024	99.6265
3502.57	99.6005	99.6311
3500.65	99.6002	99.6383
3498.72	99.6052	99.647
3496.79	99.6156	99.659
3494.86	99.6219	99.6674
3492.93	99.6195	99.6659
3491	99.6151	99.6617
3489.07	99.6182	99.6667
3487.14	99.6308	99.6818
3485.22	99.6475	99.6951
3483.29	99.6634	99.694
3481.36	99.6732	99.6783
3479.43	99.6716	99.6557
3477.5	99.664	99.6342
3475.57	99.6605	99.6209
3473.64	99.6616	99.6188
3471.71	99.6627	99.6237
3469.79	99.6663	99.6331
3467.86	99.6721	99.6446
3465.93	99.6756	99.6521
3464	99.6816	99.6534
3462.07	99.6946	99.6499
3460.14	99.7079	99.6464
3458.21	99.7166	99.6484
3456.28	99.721	99.6517
3454.36	99.7226	99.6526
3452.43	99.7219	99.6535
3450.5	99.7183	99.6511
3448.57	99.7158	99.6431
3446.64	99.7187	99.6333
3444.71	99.7259	99.6256
3442.78	99.7371	99.6221
3440.85	99.7509	99.6232
3438.93	99.7604	99.6266
3437	99.7614	99.6288
3435.07	99.7599	99.6303
3433.14	99.7648	99.6358
3431.21	99.7753	99.65
3429.28	99.7854	99.6702
3427.35	99.7907	99.6855
3425.42	99.7892	99.6908
3423.5	99.7868	99.6943
3421.57	99.7897	99.6992
3419.64	99.7924	99.6993
3417.71	99.7914	99.6972
3415.78	99.7944	99.7012
3413.85	99.8016	99.7106
3411.92	99.8038	99.7202
3409.99	99.7976	99.7289
3408.07	99.7862	99.7356
3406.14	99.7763	99.7402
3404.21	99.7756	99.7467
3402.28	99.7819	99.7563
3400.35	99.7816	99.7609
3398.42	99.7681	99.7536
3396.49	99.7494	99.7382
3394.57	99.7352	99.7251
3392.64	99.7268	99.7191
3390.71	99.7194	99.7134
3388.78	99.7094	99.7003
3386.85	99.6983	99.6838
3384.92	99.6876	99.6722
3382.99	99.6786	99.6686
3381.06	99.676	99.6712
3379.14	99.6815	99.6768
3377.21	99.6897	99.6857
3375.28	99.6907	99.6973
3373.35	99.6795	99.707
3371.42	99.6649	99.7111
3369.49	99.6579	99.7121
3367.56	99.6602	99.7155
3365.63	99.6667	99.7206
3363.71	99.6693	99.7237
3361.78	99.6658	99.726
3359.85	99.6621	99.7283
3357.92	99.6604	99.7284
3355.99	99.6574	99.7231
3354.06	99.6534	99.7147
3352.13	99.6519	99.709
3350.2	99.6528	99.7072
3348.28	99.6558	99.7104
3346.35	99.6621	99.7193
3344.42	99.6665	99.7289
3342.49	99.6641	99.737
3340.56	99.6583	99.7464
3338.63	99.6567	99.7547
3336.7	99.6604	99.7575
3334.77	99.6645	99.7599
3332.85	99.6662	99.7646
3330.92	99.6623	99.7659
3328.99	99.6515	99.7645
3327.06	99.6404	99.7657
3325.13	99.6322	99.7687
3323.2	99.6247	99.7722
3321.27	99.6204	99.7786
3319.34	99.6186	99.7846
3317.42	99.6093	99.7855
3315.49	99.5915	99.7832
3313.56	99.5756	99.7817
3311.63	99.5642	99.7798
3309.7	99.5541	99.7763
3307.77	99.5455	99.7722
3305.84	99.5377	99.7625
3303.91	99.531	99.7442
3301.99	99.5297	99.726
3300.06	99.5354	99.7173
3298.13	99.543	99.7178
3296.2	99.548	99.7219
3294.27	99.5529	99.7254
3292.34	99.5592	99.725
3290.41	99.563	99.7197
3288.48	99.565	99.7147
3286.56	99.5698	99.7148
3284.63	99.5777	99.7209
3282.7	99.5846	99.7331
3280.77	99.5867	99.7497
3278.84	99.5849	99.7621
3276.91	99.5862	99.7657
3274.98	99.5964	99.7663
3273.06	99.6101	99.7681
3271.13	99.6187	99.769
3269.2	99.6219	99.7666
3267.27	99.623	99.7631
3265.34	99.6271	99.7622
3263.41	99.6387	99.7623
3261.48	99.6541	99.7575
3259.55	99.6663	99.7501
3257.63	99.6756	99.75
3255.7	99.6857	99.7578
3253.77	99.6975	99.7649
3251.84	99.7077	99.7669
3249.91	99.7123	99.7617
3247.98	99.7115	99.7511
3246.05	99.7083	99.7421
3244.12	99.7077	99.7374
3242.2	99.7121	99.7335
3240.27	99.7181	99.7319
3238.34	99.7226	99.7389
3236.41	99.7252	99.7509
3234.48	99.7259	99.7606
3232.55	99.7284	99.7703
3230.62	99.734	99.7826
3228.69	99.7374	99.793
3226.77	99.7331	99.7969
3224.84	99.7217	99.7951
3222.91	99.7078	99.7941
3220.98	99.6928	99.7966
3219.05	99.6779	99.7972
3217.12	99.6667	99.7943
3215.19	99.6634	99.7923
3213.26	99.6687	99.7936
3211.34	99.6759	99.7925
3209.41	99.677	99.7847
3207.48	99.6737	99.7775
3205.55	99.6726	99.7803
3203.62	99.6759	99.7897
3201.69	99.6807	99.7953
3199.76	99.6827	99.7923
3197.83	99.68	99.7837
3195.91	99.6741	99.772
3193.98	99.6699	99.7611
3192.05	99.6711	99.7568
3190.12	99.6763	99.7566
3188.19	99.6827	99.7577
3186.26	99.6879	99.7597
3184.33	99.6898	99.7587
3182.4	99.688	99.7535
3180.48	99.6849	99.7491
3178.55	99.6841	99.7482
3176.62	99.6863	99.7471
3174.69	99.6914	99.7425
3172.76	99.7006	99.7367
3170.83	99.7124	99.7337
3168.9	99.7253	99.7347
3166.97	99.7376	99.736
3165.05	99.7449	99.7337
3163.12	99.7474	99.7329
3161.19	99.7504	99.7377
3159.26	99.7561	99.7416
3157.33	99.7623	99.7389
3155.4	99.7655	99.7317
3153.47	99.7644	99.7223
3151.55	99.7611	99.7127
3149.62	99.7595	99.7058
3147.69	99.7632	99.7032
3145.76	99.7678	99.7055
3143.83	99.7671	99.7123
3141.9	99.7632	99.723
3139.97	99.756	99.7327
3138.04	99.7444	99.7373
3136.12	99.7328	99.7377
3134.19	99.7218	99.7335
3132.26	99.7064	99.726
3130.33	99.6908	99.7219
3128.4	99.685	99.7266
3126.47	99.6856	99.7368
3124.54	99.6803	99.7432
3122.61	99.6682	99.7436
3120.69	99.6569	99.7445
3118.76	99.6486	99.7481
3116.83	99.64	99.7502
3114.9	99.6317	99.75
3112.97	99.6305	99.7513
3111.04	99.6416	99.757
3109.11	99.6601	99.7655
3107.18	99.6723	99.7705
3105.26	99.6709	99.7669
3103.33	99.6613	99.7572
3101.4	99.6521	99.7464
3099.47	99.6481	99.738
3097.54	99.6501	99.737
3095.61	99.6548	99.7442
3093.68	99.6581	99.7523
3091.75	99.6565	99.7563
3089.83	99.6506	99.7579
3087.9	99.6453	99.7594
3085.97	99.6457	99.763
3084.04	99.6531	99.769
3082.11	99.6638	99.7743
3080.18	99.6727	99.7775
3078.25	99.6789	99.7823
3076.32	99.6833	99.7909
3074.4	99.6867	99.8003
3072.47	99.6911	99.8076
3070.54	99.6963	99.8114
3068.61	99.6983	99.8108
3066.68	99.6959	99.8082
3064.75	99.691	99.8056
3062.82	99.6869	99.8018
3060.89	99.6863	99.7943
3058.97	99.6875	99.7815
3057.04	99.6881	99.7668
3055.11	99.6889	99.7581
3053.18	99.6898	99.7591
3051.25	99.69	99.7647
3049.32	99.6899	99.7697
3047.39	99.6923	99.7724
3045.46	99.6984	99.7706
3043.54	99.7078	99.7645
3041.61	99.7203	99.758
3039.68	99.7291	99.7511
3037.75	99.7273	99.7417
3035.82	99.7186	99.7336
3033.89	99.7113	99.73
3031.96	99.7044	99.7253
3030.04	99.6927	99.7143
3028.11	99.6815	99.7021
3026.18	99.6808	99.6968
3024.25	99.6894	99.6993
3022.32	99.7005	99.7049
3020.39	99.7128	99.7096
3018.46	99.7274	99.7114
3016.53	99.7425	99.71
3014.61	99.7532	99.707
3012.68	99.7514	99.7012
3010.75	99.7379	99.6889
3008.82	99.7255	99.6722
3006.89	99.7218	99.6582
3004.96	99.7216	99.6513
3003.03	99.7194	99.6513
3001.1	99.7132	99.6538
2999.18	99.704	99.651
2997.25	99.6972	99.6414
2995.32	99.6972	99.632
2993.39	99.703	99.6278
2991.46	99.7092	99.6263
2989.53	99.7136	99.6227
2987.6	99.7139	99.6121
2985.67	99.704	99.5907
2983.75	99.6835	99.5663
2981.82	99.662	99.5492
2979.89	99.6477	99.5381
2977.96	99.6403	99.529
2976.03	99.6376	99.5237
2974.1	99.6363	99.5199
2972.17	99.6318	99.5148
2970.24	99.6246	99.5108
2968.32	99.6192	99.5052
2966.39	99.6155	99.4908
2964.46	99.6106	99.4726
2962.53	99.6039	99.4645
2960.6	99.5954	99.4689
2958.67	99.5845	99.4779
2956.74	99.5718	99.4841
2954.81	99.5598	99.4828
2952.89	99.5498	99.475
2950.96	99.5415	99.4668
2949.03	99.5353	99.4647
2947.1	99.5313	99.4712
2945.17	99.5268	99.4815
2943.24	99.5227	99.4886
2941.31	99.524	99.4914
2939.38	99.532	99.4956
2937.46	99.5422	99.5052
2935.53	99.5503	99.5168
2933.6	99.5576	99.5279
2931.67	99.5675	99.541
2929.74	99.5784	99.5563
2927.81	99.5852	99.5704
2925.88	99.5848	99.5808
2923.95	99.5795	99.5867
2922.03	99.5759	99.59
2920.1	99.5767	99.5944
2918.17	99.579	99.6008
2916.24	99.5816	99.6057
2914.31	99.587	99.6065
2912.38	99.5961	99.6077
2910.45	99.6069	99.6175
2908.53	99.6198	99.6352
2906.6	99.6349	99.6506
2904.67	99.6495	99.6559
2902.74	99.6616	99.6543
2900.81	99.6703	99.6528
2898.88	99.6765	99.6538
2896.95	99.6806	99.6532
2895.02	99.6836	99.6461
2893.1	99.6861	99.6347
2891.17	99.6843	99.6239
2889.24	99.6765	99.6198
2887.31	99.6692	99.6276
2885.38	99.6703	99.6407
2883.45	99.6805	99.6488
2881.52	99.693	99.6522
2879.59	99.7022	99.6556
2877.67	99.7077	99.6605
2875.74	99.7117	99.6666
2873.81	99.7157	99.6721
2871.88	99.7175	99.6764
2869.95	99.7129	99.6819
2868.02	99.7052	99.692
2866.09	99.6996	99.7039
2864.16	99.6941	99.7118
2862.24	99.6857	99.7151
2860.31	99.6763	99.7162
2858.38	99.6697	99.7175
2856.45	99.6678	99.7224
2854.52	99.6689	99.7324
2852.59	99.6708	99.7453
2850.66	99.6749	99.7566
2848.73	99.6832	99.7633
2846.81	99.6914	99.7666
2844.88	99.6923	99.7677
2842.95	99.6852	99.7644
2841.02	99.6739	99.7543
2839.09	99.6604	99.7374
2837.16	99.646	99.7188
2835.23	99.6311	99.7052
2833.3	99.6155	99.6973
2831.38	99.6017	99.6936
2829.45	99.5937	99.6936
2827.52	99.5918	99.6951
2825.59	99.591	99.6927
2823.66	99.5864	99.6822
2821.73	99.5802	99.6662
2819.8	99.5763	99.6511
2817.87	99.5748	99.6419
2815.95	99.5759	99.6428
2814.02	99.5816	99.6499
2812.09	99.5917	99.6536
2810.16	99.6026	99.6509
2808.23	99.6084	99.6475
2806.3	99.6056	99.6456
2804.37	99.6016	99.6436
2802.44	99.6053	99.6404
2800.52	99.6113	99.6332
2798.59	99.6102	99.6222
2796.66	99.6048	99.6152
2794.73	99.6016	99.6175
2792.8	99.6008	99.6251
2790.87	99.6028	99.6301
2788.94	99.6112	99.6309
2787.02	99.6262	99.633
2785.09	99.6428	99.64
2783.16	99.6594	99.6516
2781.23	99.6759	99.6656
2779.3	99.6877	99.6778
2777.37	99.6913	99.6866
2775.44	99.6881	99.6907
2773.51	99.684	99.6888
2771.59	99.6853	99.6858
2769.66	99.6923	99.6895
2767.73	99.7007	99.7006
2765.8	99.7095	99.711
2763.87	99.721	99.7169
2761.94	99.7361	99.7208
2760.01	99.7513	99.7258
2758.08	99.7627	99.7327
2756.16	99.7728	99.7416
2754.23	99.7866	99.7503
2752.3	99.7995	99.7556
2750.37	99.8048	99.7548
2748.44	99.8058	99.7467
2746.51	99.8065	99.7338
2744.58	99.8067	99.7251
2742.65	99.8049	99.7269
2740.73	99.8007	99.7361
2738.8	99.7977	99.7468
2736.87	99.7999	99.7556
2734.94	99.8036	99.7609
2733.01	99.8011	99.7609
2731.08	99.7916	99.7547
2729.15	99.7833	99.7476
2727.22	99.7847	99.7447
2725.3	99.7925	99.7471
2723.37	99.7973	99.7532
2721.44	99.7993	99.7606
2719.51	99.8031	99.7659
2717.58	99.8067	99.7652
2715.65	99.8072	99.7596
2713.72	99.8054	99.7548
2711.79	99.7995	99.7524
2709.87	99.7916	99.7507
2707.94	99.7891	99.75
2706.01	99.7897	99.7488
2704.08	99.7859	99.7442
2702.15	99.7803	99.7398
2700.22	99.7791	99.7415
2698.29	99.7787	99.7458
2696.36	99.7734	99.7443
2694.44	99.7665	99.7376
2692.51	99.7643	99.733
2690.58	99.7652	99.7315
2688.65	99.7654	99.7322
2686.72	99.7646	99.7368
2684.79	99.7609	99.7425
2682.86	99.7534	99.7445
2680.93	99.7468	99.7444
2679.01	99.7444	99.7446
2677.08	99.7447	99.747
2675.15	99.7468	99.7542
2673.22	99.7499	99.7635
2671.29	99.7511	99.7686
2669.36	99.749	99.7681
2667.43	99.7448	99.7658
2665.51	99.7393	99.7659
2663.58	99.7339	99.771
2661.65	99.7325	99.7808
2659.72	99.7373	99.7914
2657.79	99.743	99.7991
2655.86	99.7431	99.8033
2653.93	99.7415	99.8067
2652	99.7407	99.8107
2650.08	99.7361	99.8135
2648.15	99.73	99.8146
2646.22	99.7279	99.8146
2644.29	99.728	99.8129
2642.36	99.7287	99.8105
2640.43	99.7305	99.811
2638.5	99.7315	99.8142
2636.57	99.7321	99.8153
2634.65	99.7359	99.8148
2632.72	99.7434	99.8165
2630.79	99.7518	99.8192
2628.86	99.7563	99.8198
2626.93	99.7552	99.8167
2625	99.7542	99.8115
2623.07	99.7548	99.8067
2621.14	99.7518	99.8023
2619.22	99.7466	99.7989
2617.29	99.7448	99.7991
2615.36	99.7463	99.8027
2613.43	99.7464	99.8039
2611.5	99.7405	99.7971
2609.57	99.7322	99.7846
2607.64	99.7283	99.774
2605.71	99.7278	99.7696
2603.79	99.7262	99.7685
2601.86	99.724	99.7661
2599.93	99.7243	99.7614
2598	99.7278	99.7568
2596.07	99.7313	99.7531
2594.14	99.7319	99.7498
2592.21	99.7307	99.7489
2590.28	99.729	99.7509
2588.36	99.7265	99.7516
2586.43	99.7237	99.7507
2584.5	99.7197	99.7496
2582.57	99.712	99.7459
2580.64	99.7019	99.7396
2578.71	99.6953	99.7344
2576.78	99.6936	99.7289
2574.85	99.6933	99.7217
2572.93	99.6942	99.7159
2571	99.7001	99.7147
2569.07	99.7101	99.7186
2567.14	99.7194	99.725
2565.21	99.7247	99.7283
2563.28	99.7224	99.7249
2561.35	99.7138	99.7178
2559.42	99.7085	99.7134
2557.5	99.7106	99.7125
2555.57	99.7132	99.7109
2553.64	99.7138	99.7078
2551.71	99.7166	99.7077
2549.78	99.7225	99.713
2547.85	99.729	99.7195
2545.92	99.7336	99.7221
2544	99.7339	99.7206
2542.07	99.7275	99.7144
2540.14	99.7169	99.7031
2538.21	99.7093	99.6921
2536.28	99.7092	99.687
2534.35	99.7151	99.688
2532.42	99.7197	99.6889
2530.49	99.717	99.683
2528.57	99.7093	99.671
2526.64	99.7005	99.6567
2524.71	99.692	99.6404
2522.78	99.684	99.6205
2520.85	99.677	99.5996
2518.92	99.6731	99.5841
2516.99	99.6733	99.5752
2515.06	99.6791	99.5697
2513.14	99.6935	99.5689
2511.21	99.711	99.5735
2509.28	99.7224	99.5788
2507.35	99.7278	99.5802
2505.42	99.7314	99.5768
2503.49	99.7323	99.5691
2501.56	99.7292	99.5588
2499.63	99.7254	99.5487
2497.71	99.726	99.5411
2495.78	99.7314	99.5366
2493.85	99.7373	99.5328
2491.92	99.738	99.5254
2489.99	99.7319	99.5164
2488.06	99.7248	99.5104
2486.13	99.7243	99.5062
2484.2	99.7341	99.5045
2482.28	99.7498	99.5069
2480.35	99.7626	99.5099
2478.42	99.7684	99.5121
2476.49	99.7722	99.5178
2474.56	99.7778	99.5255
2472.63	99.781	99.5316
2470.7	99.7786	99.5377
2468.77	99.7729	99.5458
2466.85	99.7679	99.5557
2464.92	99.7659	99.5676
2462.99	99.7629	99.5776
2461.06	99.754	99.5797
2459.13	99.7424	99.5755
2457.2	99.7336	99.5719
2455.27	99.7283	99.571
2453.34	99.7229	99.5694
2451.42	99.7127	99.5644
2449.49	99.6978	99.5613
2447.56	99.6862	99.5672
2445.63	99.6821	99.58
2443.7	99.6828	99.5939
2441.77	99.6885	99.61
2439.84	99.6997	99.6293
2437.91	99.7094	99.6448
2435.99	99.7087	99.6472
2434.06	99.6998	99.6383
2432.13	99.693	99.6286
2430.2	99.6941	99.6274
2428.27	99.7002	99.6357
2426.34	99.7063	99.647
2424.41	99.7132	99.661
2422.49	99.7245	99.6814
2420.56	99.7376	99.7029
2418.63	99.7459	99.7163
2416.7	99.7472	99.7206
2414.77	99.7425	99.7197
2412.84	99.7349	99.7143
2410.91	99.7292	99.7054
2408.98	99.7277	99.6973
2407.06	99.7284	99.6918
2405.13	99.7302	99.6881
2403.2	99.7346	99.6884
2401.27	99.742	99.6951
2399.34	99.7499	99.7035
2397.41	99.7563	99.7069
2395.48	99.7612	99.7059
2393.55	99.7667	99.7058
2391.63	99.776	99.7055
2389.7	99.788	99.7003
2387.77	99.7995	99.6927
2385.84	99.8084	99.6864
2383.91	99.8147	99.6811
2381.98	99.8208	99.6784
2380.05	99.8267	99.6767
2378.12	99.8292	99.6724
2376.2	99.8273	99.6698
2374.27	99.8239	99.6728
2372.34	99.823	99.6778
2370.41	99.8239	99.6818
2368.48	99.8228	99.6839
2366.55	99.8203	99.6825
2364.62	99.8212	99.6795
2362.69	99.8265	99.6806
2360.77	99.8345	99.6886
2358.84	99.8438	99.6996
2356.91	99.8515	99.709
2354.98	99.8572	99.7176
2353.05	99.8627	99.7279
2351.12	99.8665	99.7376
2349.19	99.8676	99.7434
2347.26	99.8682	99.7458
2345.34	99.8715	99.746
2343.41	99.8753	99.7435
2341.48	99.8746	99.7397
2339.55	99.8704	99.7394
2337.62	99.8687	99.7464
2335.69	99.8693	99.7573
2333.76	99.8676	99.7633
2331.83	99.8648	99.7626
2329.91	99.8657	99.7613
2327.98	99.8709	99.7631
2326.05	99.8765	99.764
2324.12	99.8754	99.7604
2322.19	99.8668	99.7538
2320.26	99.8579	99.7494
2318.33	99.8528	99.7503
2316.4	99.8496	99.7552
2314.48	99.8477	99.7628
2312.55	99.8458	99.772
2310.62	99.8419	99.7789
2308.69	99.8374	99.7825
2306.76	99.8359	99.7845
2304.83	99.8371	99.7842
2302.9	99.837	99.7776
2300.98	99.8324	99.7662
2299.05	99.8229	99.7561
2297.12	99.8115	99.7498
2295.19	99.801	99.7428
2293.26	99.7928	99.7338
2291.33	99.788	99.728
2289.4	99.7865	99.7291
2287.47	99.7867	99.7356
2285.55	99.7876	99.743
2283.62	99.7871	99.7469
2281.69	99.7838	99.7484
2279.76	99.7801	99.7529
2277.83	99.7801	99.7602
2275.9	99.785	99.7668
2273.97	99.7911	99.772
2272.04	99.7946	99.7755
2270.12	99.7971	99.7757
2268.19	99.7993	99.7733
2266.26	99.7999	99.7712
2264.33	99.7994	99.7701
2262.4	99.7978	99.7676
2260.47	99.7938	99.7635
2258.54	99.7887	99.7611
2256.61	99.785	99.7612
2254.69	99.7834	99.7624
2252.76	99.7846	99.7643
2250.83	99.7892	99.7668
2248.9	99.7955	99.7704
2246.97	99.8021	99.7759
2245.04	99.8099	99.7835
2243.11	99.8202	99.7918
2241.18	99.8319	99.7996
2239.26	99.8417	99.8036
2237.33	99.8504	99.8026
2235.4	99.8623	99.8046
2233.47	99.8767	99.8142
2231.54	99.8887	99.8256
2229.61	99.8953	99.8333
2227.68	99.8958	99.8383
2225.75	99.895	99.8431
2223.83	99.8981	99.8488
2221.9	99.9008	99.8547
2219.97	99.899	99.8582
2218.04	99.8951	99.8574
2216.11	99.8899	99.8538
2214.18	99.8803	99.8489
2212.25	99.866	99.8423
2210.32	99.8512	99.8357
2208.4	99.8386	99.8299
2206.47	99.826	99.8221
2204.54	99.8086	99.8109
2202.61	99.7884	99.7858
2200.68	99.7719	99.7689
2198.75	99.7596	99.7552
2196.82	99.7499	99.7442
2194.89	99.7445	99.7383
2192.97	99.7437	99.7342
2191.04	99.7448	99.7263
2189.11	99.7445	99.7118
2187.18	99.7409	99.6919
2185.25	99.7345	99.6703
2183.32	99.727	99.6512
2181.39	99.7167	99.6346
2179.47	99.6972	99.6195
2177.54	99.6617	99.6042
2175.61	99.6095	99.5855
2173.68	99.5445	99.5645
2171.75	99.4693	99.5475
2169.82	99.3849	99.5345
2167.89	99.2921	99.5229
2165.96	99.1939	99.514
2164.04	99.0927	99.5071
2162.11	98.9892	99.5015
2160.18	98.8855	99.4985
2158.25	98.7816	99.4959
2156.32	98.6762	99.4933
2154.39	98.5745	99.4939
2152.46	98.4806	99.498
2150.53	98.3937	99.5033
2148.61	98.314	99.5086
2146.68	98.2426	99.5147
2144.75	98.1763	99.52
2142.82	98.114	99.5231
2140.89	98.06	99.5248
2138.96	98.016	99.5278
2137.03	97.9794	99.5331
2135.1	97.9486	99.5389
2133.18	97.9252	99.5435
2131.25	97.9097	99.5461
2129.32	97.9028	99.5484
2127.39	97.9066	99.5541
2125.46	97.9215	99.5648
2123.53	97.947	99.5773
2121.6	97.9812	99.5878
2119.67	98.0226	99.5953
2117.75	98.0742	99.601
2115.82	98.1401	99.6065
2113.89	98.2197	99.6124
2111.96	98.3077	99.6151
2110.03	98.3987	99.6131
2108.1	98.4931	99.6111
2106.17	98.5955	99.6115
2104.24	98.7074	99.6291
2102.32	98.8267	99.6432
2100.39	98.9503	99.6538
2098.46	99.0746	99.6614
2096.53	99.1959	99.6645
2094.6	99.3115	99.6618
2092.67	99.4204	99.6555
2090.74	99.5208	99.6505
2088.81	99.6098	99.6487
2086.89	99.6854	99.6517
2084.96	99.7482	99.6626
2083.03	99.7988	99.6776
2081.1	99.8383	99.6911
2079.17	99.8681	99.7047
2077.24	99.8896	99.7209
2075.31	99.9043	99.736
2073.38	99.9137	99.7456
2071.46	99.9201	99.7543
2069.53	99.9279	99.7669
2067.6	99.9372	99.7803
2065.67	99.9432	99.7908
2063.74	99.9429	99.797
2061.81	99.9367	99.7984
2059.88	99.9292	99.8
2057.96	99.9262	99.8049
2056.03	99.9263	99.8082
2054.1	99.925	99.8081
2052.17	99.9212	99.8077
2050.24	99.9137	99.8086
2048.31	99.9032	99.8086
2046.38	99.8944	99.8089
2044.45	99.8888	99.8096
2042.53	99.8826	99.8098
2040.6	99.8753	99.8114
2038.67	99.8707	99.8167
2036.74	99.8714	99.8241
2034.81	99.8741	99.8297
2032.88	99.8742	99.8306
2030.95	99.8729	99.8277
2029.02	99.8721	99.8238
2027.1	99.8698	99.8189
2025.17	99.8657	99.812
2023.24	99.8616	99.8048
2021.31	99.8588	99.8008
2019.38	99.8566	99.7999
2017.45	99.8543	99.7982
2015.52	99.8522	99.7937
2013.59	99.8492	99.7883
2011.67	99.8443	99.7837
2009.74	99.8396	99.78
2007.81	99.8386	99.7778
2005.88	99.8408	99.7771
2003.95	99.8413	99.7775
2002.02	99.8397	99.7793
2000.09	99.84	99.7816
1998.16	99.8443	99.7846
1996.24	99.8504	99.7904
1994.31	99.855	99.7989
1992.38	99.8583	99.8075
1990.45	99.8634	99.8169
1988.52	99.87	99.8278
1986.59	99.8764	99.8364
1984.66	99.8816	99.8416
1982.73	99.8848	99.8447
1980.81	99.8865	99.8451
1978.88	99.8888	99.846
1976.95	99.8925	99.8502
1975.02	99.8967	99.8548
1973.09	99.901	99.857
1971.16	99.9047	99.8571
1969.23	99.9059	99.8557
1967.3	99.9054	99.8555
1965.38	99.9065	99.8608
1963.45	99.9089	99.8697
1961.52	99.9096	99.8749
1959.59	99.9099	99.8764
1957.66	99.9122	99.8798
1955.73	99.9136	99.8856
1953.8	99.9122	99.8902
1951.87	99.911	99.8924
1949.95	99.9111	99.8925
1948.02	99.9108	99.8912
1946.09	99.9095	99.8897
1944.16	99.9093	99.8885
1942.23	99.9111	99.8863
1940.3	99.9124	99.8811
1938.37	99.9092	99.8723
1936.45	99.901	99.8618
1934.52	99.8925	99.8547
1932.59	99.8865	99.8546
1930.66	99.8818	99.859
1928.73	99.8782	99.8636
1926.8	99.8771	99.8672
1924.87	99.879	99.8694
1922.94	99.8818	99.8682
1921.02	99.8849	99.865
1919.09	99.8888	99.8628
1917.16	99.8913	99.8624
1915.23	99.8915	99.864
1913.3	99.8912	99.8673
1911.37	99.8911	99.8709
1909.44	99.8904	99.8733
1907.51	99.8878	99.8729
1905.59	99.884	99.8695
1903.66	99.8812	99.8647
1901.73	99.8785	99.8603
1899.8	99.8748	99.8566
1897.87	99.8727	99.8536
1895.94	99.8744	99.853
1894.01	99.8763	99.8552
1892.08	99.8754	99.858
1890.16	99.8728	99.8586
1888.23	99.8693	99.8572
1886.3	99.8641	99.8551
1884.37	99.8572	99.8523
1882.44	99.8498	99.8491
1880.51	99.8435	99.8439
1878.58	99.8405	99.8372
1876.65	99.8428	99.8352
1874.73	99.8482	99.8387
1872.8	99.8516	99.8405
1870.87	99.8508	99.8388
1868.94	99.8481	99.8356
1867.01	99.8436	99.8302
1865.08	99.8371	99.8233
1863.15	99.8314	99.8189
1861.22	99.8275	99.8176
1859.3	99.823	99.8156
1857.37	99.8176	99.8107
1855.44	99.8117	99.8033
1853.51	99.8063	99.7957
1851.58	99.8042	99.7921
1849.65	99.8048	99.794
1847.72	99.8047	99.7966
1845.79	99.8034	99.7965
1843.87	99.8021	99.7949
1841.94	99.8016	99.7953
1840.01	99.802	99.7987
1838.08	99.8034	99.8039
1836.15	99.8068	99.8112
1834.22	99.812	99.8195
1832.29	99.8172	99.8259
1830.36	99.8214	99.8301
1828.44	99.8247	99.8338
1826.51	99.8288	99.8385
1824.58	99.8372	99.846
1822.65	99.8487	99.8554
1820.72	99.8562	99.8646
1818.79	99.8574	99.873
1816.86	99.8567	99.8809
1814.94	99.8572	99.8879
1813.01	99.859	99.8948
1811.08	99.8634	99.9047
1809.15	99.8715	99.9189
1807.22	99.8841	99.9355
1805.29	99.8999	99.951
1803.36	99.9189	99.9648
1801.43	99.9432	99.981
1799.51	99.9687	99.9997
1797.58	99.9881	100.013
1795.65	99.9994	100.015
1793.72	100.004	100.007
1791.79	100.001	99.9915
1789.86	99.9918	99.9702
1787.93	99.9769	99.9436
1786	99.9568	99.9124
1784.08	99.9316	99.8769
1782.15	99.8967	99.8343
1780.22	99.8451	99.7781
1778.29	99.7744	99.7035
1776.36	99.6901	99.6132
1774.43	99.5969	99.5167
1772.5	99.4963	99.4202
1770.57	99.392	99.3252
1768.65	99.2895	99.2321
1766.72	99.1879	99.1399
1764.79	99.083	99.0472
1762.86	98.9756	98.9554
1760.93	98.8696	98.8664
1759	98.7689	98.7829
1757.07	98.6782	98.708
1755.14	98.5973	98.6422
1753.22	98.5207	98.5833
1751.29	98.4481	98.53
1749.36	98.3823	98.4828
1747.43	98.3233	98.4421
1745.5	98.2703	98.4086
1743.57	98.2224	98.3816
1741.64	98.1804	98.3601
1739.71	98.1482	98.3443
1737.79	98.1261	98.3352
1735.86	98.1136	98.3367
1733.93	98.1134	98.3513
1732	98.1266	98.3747
1730.07	98.1512	98.4032
1728.14	98.185	98.4376
1726.21	98.225	98.4785
1724.28	98.2695	98.525
1722.36	98.3229	98.5772
1720.43	98.3895	98.6376
1718.5	98.4677	98.7078
1716.57	98.5537	98.786
1714.64	98.6458	98.8685
1712.71	98.7437	98.9526
1710.78	98.8484	99.0379
1708.85	98.9579	99.1252
1706.93	99.0698	99.2179
1705	99.1848	99.3176
1703.07	99.3004	99.417
1701.14	99.4116	99.5075
1699.21	99.5173	99.5893
1697.28	99.617	99.6661
1695.35	99.7055	99.7349
1693.43	99.7755	99.788
1691.5	99.8244	99.8225
1689.57	99.8549	99.8404
1687.64	99.8682	99.843
1685.71	99.8624	99.8286
1683.78	99.839	99.7992
1681.85	99.8047	99.7628
1679.92	99.765	99.728
1678	99.7226	99.6996
1676.07	99.6812	99.6769
1674.14	99.6439	99.6549
1672.21	99.6073	99.6277
1670.28	99.5648	99.5926
1668.35	99.5171	99.5559
1666.42	99.4707	99.5256
1664.49	99.4271	99.5022
1662.57	99.3865	99.4837
1660.64	99.3495	99.4684
1658.71	99.3147	99.4547
1656.78	99.2821	99.4421
1654.85	99.2519	99.4283
1652.92	99.2221	99.4094
1650.99	99.1933	99.3868
1649.06	99.1667	99.3662
1647.14	99.1427	99.3498
1645.21	99.1254	99.3382
1643.28	99.1183	99.3319
1641.35	99.1177	99.3294
1639.42	99.1195	99.3286
1637.49	99.1242	99.3275
1635.56	99.1327	99.3257
1633.63	99.1447	99.3259
1631.71	99.1596	99.3305
1629.78	99.1777	99.34
1627.85	99.2006	99.3552
1625.92	99.231	99.3778
1623.99	99.267	99.4081
1622.06	99.304	99.4426
1620.13	99.3427	99.4778
1618.2	99.3872	99.5142
1616.28	99.4371	99.5521
1614.35	99.4914	99.5924
1612.42	99.5514	99.6389
1610.49	99.6179	99.6927
1608.56	99.6875	99.7481
1606.63	99.7523	99.7956
1604.7	99.8049	99.8308
1602.77	99.8446	99.8566
1600.85	99.8734	99.8754
1598.92	99.8903	99.8846
1596.99	99.8977	99.8848
1595.06	99.9023	99.883
1593.13	99.9074	99.884
1591.2	99.9096	99.8865
1589.27	99.9072	99.8873
1587.34	99.9026	99.885
1585.42	99.9	99.8819
1583.49	99.9018	99.8819
1581.56	99.9076	99.8845
1579.63	99.9132	99.885
1577.7	99.9138	99.8797
1575.77	99.9078	99.8698
1573.84	99.8979	99.8629
1571.92	99.8891	99.8667
1569.99	99.8868	99.8783
1568.06	99.8908	99.8896
1566.13	99.8969	99.8965
1564.2	99.9022	99.8994
1562.27	99.9069	99.9005
1560.34	99.9118	99.9016
1558.41	99.9183	99.9035
1556.49	99.9287	99.909
1554.56	99.944	99.9202
1552.63	99.9631	99.9354
1550.7	99.9865	99.9523
1548.77	100.014	99.9702
1546.84	100.04	99.9861
1544.91	100.06	99.9966
1542.98	100.072	100.002
1541.06	100.076	100.004
1539.13	100.073	99.9985
1537.2	100.063	99.9829
1535.27	100.042	99.9573
1533.34	100.006	99.9197
1531.41	99.9522	99.8665
1529.48	99.8795	99.7962
1527.55	99.7878	99.7111
1525.63	99.6805	99.6162
1523.7	99.5634	99.5159
1521.77	99.4386	99.4095
1519.84	99.308	99.2982
1517.91	99.1764	99.1883
1515.98	99.0471	99.0842
1514.05	98.9211	98.986
1512.12	98.7986	98.8905
1510.2	98.6791	98.7964
1508.27	98.5665	98.7102
1506.34	98.4663	98.6375
1504.41	98.3771	98.5752
1502.48	98.295	98.5181
1500.55	98.2203	98.466
1498.62	98.154	98.4214
1496.69	98.0959	98.3848
1494.77	98.0456	98.3534
1492.84	98.0038	98.325
1490.91	97.9716	98.3034
1488.98	97.949	98.2922
1487.05	97.9345	98.2902
1485.12	97.9266	98.2947
1483.19	97.9256	98.305
1481.26	97.9355	98.3247
1479.34	97.9601	98.3566
1477.41	97.9993	98.4001
1475.48	98.0528	98.4533
1473.55	98.1209	98.5139
1471.62	98.2013	98.5811
1469.69	98.2928	98.6563
1467.76	98.3949	98.7408
1465.83	98.5042	98.8325
1463.91	98.6169	98.9276
1461.98	98.7305	99.0227
1460.05	98.8433	99.1158
1458.12	98.9538	99.2067
1456.19	99.0614	99.2953
1454.26	99.1646	99.3807
1452.33	99.2598	99.4601
1450.41	99.3435	99.5297
1448.48	99.4137	99.5882
1446.55	99.4718	99.6371
1444.62	99.5201	99.6753
1442.69	99.5578	99.6996
1440.76	99.5822	99.7104
1438.83	99.5918	99.7112
1436.9	99.5884	99.7042
1434.98	99.5763	99.691
1433.05	99.5597	99.6742
1431.12	99.5428	99.6593
1429.19	99.5288	99.6492
1427.26	99.5186	99.6418
1425.33	99.5139	99.6364
1423.4	99.5157	99.6362
1421.47	99.5216	99.6406
1419.55	99.5301	99.6464
1417.62	99.542	99.6522
1415.69	99.5541	99.6566
1413.76	99.5651	99.6604
1411.83	99.5785	99.6668
1409.9	99.5933	99.6729
1407.97	99.6048	99.6738
1406.04	99.6131	99.6716
1404.12	99.6221	99.672
1402.19	99.6333	99.6776
1400.26	99.6459	99.6866
1398.33	99.6601	99.6957
1396.4	99.6755	99.7042
1394.47	99.691	99.7131
1392.54	99.7063	99.7209
1390.61	99.7241	99.729
1388.69	99.7459	99.7412
1386.76	99.7729	99.7584
1384.83	99.8076	99.78
1382.9	99.8481	99.8041
1380.97	99.8898	99.8286
1379.04	99.9307	99.8518
1377.11	99.9676	99.8715
1375.18	99.9958	99.885
1373.26	100.012	99.891
1371.33	100.013	99.8886
1369.4	100.001	99.8775
1367.47	99.9775	99.8579
1365.54	99.9472	99.8315
1363.61	99.9139	99.801
1361.68	99.8791	99.7691
1359.75	99.8435	99.7371
1357.83	99.8083	99.7054
1355.9	99.7745	99.6732
1353.97	99.7438	99.6416
1352.04	99.7177	99.6117
1350.11	99.6958	99.583
1348.18	99.6764	99.5545
1346.25	99.659	99.528
1344.32	99.6455	99.5069
1342.4	99.6374	99.492
1340.47	99.6323	99.48
1338.54	99.6295	99.4682
1336.61	99.632	99.4596
1334.68	99.6402	99.4574
1332.75	99.6493	99.4582
1330.82	99.6551	99.4571
1328.9	99.6567	99.453
1326.97	99.6533	99.4445
1325.04	99.6447	99.4322
1323.11	99.6346	99.421
1321.18	99.6262	99.4143
1319.25	99.6217	99.4116
1317.32	99.6238	99.4136
1315.39	99.6325	99.4207
1313.47	99.6431	99.431
1311.54	99.6503	99.4436
1309.61	99.6539	99.4586
1307.68	99.6552	99.4726
1305.75	99.6526	99.4814
1303.82	99.6442	99.4838
1301.89	99.6293	99.4797
1299.96	99.6068	99.4673
1298.04	99.5757	99.4464
1296.11	99.5378	99.4194
1294.18	99.4935	99.3881
1292.25	99.4402	99.3503
1290.32	99.3756	99.3026
1288.39	99.2998	99.2455
1286.46	99.2128	99.1829
1284.53	99.1149	99.1158
1282.61	99.0092	99.0434
1280.68	98.9003	98.9675
1278.75	98.7896	98.8899
1276.82	98.6779	98.8105
1274.89	98.5691	98.7289
1272.96	98.4662	98.6452
1271.03	98.3714	98.5606
1269.1	98.2887	98.4794
1267.18	98.2203	98.4073
1265.25	98.1664	98.3444
1263.32	98.126	98.2878
1261.39	98.0991	98.237
1259.46	98.0863	98.1937
1257.53	98.0888	98.1591
1255.6	98.1047	98.1331
1253.67	98.1303	98.1151
1251.75	98.1647	98.1066
1249.82	98.2091	98.1064
1247.89	98.2641	98.1127
1245.96	98.3291	98.125
1244.03	98.4022	98.1426
1242.1	98.4823	98.1649
1240.17	98.5675	98.191
1238.24	98.6537	98.2189
1236.32	98.739	98.2476
1234.39	98.8266	98.2787
1232.46	98.9193	98.3142
1230.53	99.0148	98.3536
1228.6	99.1074	98.3948
1226.67	99.194	98.4344
1224.74	99.2756	98.4709
1222.81	99.3544	98.5055
1220.89	99.4287	98.5398
1218.96	99.4935	98.5733
1217.03	99.5449	98.604
1215.1	99.5833	98.6305
1213.17	99.6138	98.6519
1211.24	99.6384	98.6671
1209.31	99.6535	98.676
1207.39	99.6567	98.6795
1205.46	99.6495	98.6785
1203.53	99.6355	98.6761
1201.6	99.6155	98.6736
1199.67	99.5883	98.6687
1197.74	99.5542	98.6621
1195.81	99.5156	98.6579
1193.88	99.4766	98.659
1191.96	99.4415	98.6656
1190.03	99.4112	98.6756
1188.1	99.3834	98.6854
1186.17	99.3584	98.6948
1184.24	99.3376	98.7059
1182.31	99.3238	98.7202
1180.38	99.3218	98.7384
1178.45	99.3319	98.7599
1176.53	99.3499	98.7842
1174.6	99.3756	98.8112
1172.67	99.4106	98.8399
1170.74	99.4538	98.8702
1168.81	99.504	98.903
1166.88	99.5592	98.9382
1164.95	99.6145	98.9727
1163.02	99.6637	99.0035
1161.1	99.7037	99.0306
1159.17	99.7335	99.0561
1157.24	99.7522	99.0822
1155.31	99.7526	99.1029
1153.38	99.7229	99.1044
1151.45	99.6596	99.0878
1149.52	99.5713	99.0717
1147.59	99.4629	99.0637
1145.67	99.3301	99.047
1143.74	99.1712	99.0015
1141.81	98.9923	98.9305
1139.88	98.7984	98.8487
1137.95	98.5919	98.7632
1136.02	98.3728	98.6721
1134.09	98.137	98.5683
1132.16	97.889	98.4504
1130.24	97.645	98.322
1128.31	97.422	98.1858
1126.38	97.2257	98.0441
1124.45	97.046	97.8967
1122.52	96.8672	97.7375
1120.59	96.6886	97.5653
1118.66	96.5263	97.3917
1116.73	96.3899	97.2232
1114.81	96.2784	97.0581
1112.88	96.1916	96.9022
1110.95	96.1318	96.7656
1109.02	96.0965	96.6467
1107.09	96.078	96.535
1105.16	96.0748	96.4261
1103.23	96.093	96.3248
1101.3	96.1317	96.2349
1099.38	96.1883	96.1586
1097.45	96.2681	96.0983
1095.52	96.3736	96.05
1093.59	96.4987	96.0093
1091.66	96.6372	95.9808
1089.73	96.7908	95.9716
1087.8	96.9658	95.9818
1085.88	97.163	96.0076
1083.95	97.3757	96.0473
1082.02	97.5959	96.0998
1080.09	97.8196	96.1624
1078.16	98.0468	96.2341
1076.23	98.2755	96.3184
1074.3	98.5015	96.4198
1072.37	98.7202	96.5373
1070.45	98.925	96.6636
1068.52	99.1102	96.793
1066.59	99.2754	96.9281
1064.66	99.4215	97.0723
1062.73	99.5453	97.2233
1060.8	99.6418	97.3771
1058.87	99.7065	97.5295
1056.94	99.7426	97.6809
1055.02	99.763	97.841
1053.09	99.7754	98.0103
1051.16	99.7744	98.1697
1049.23	99.7563	98.303
1047.3	99.7281	98.4201
1045.37	99.6962	98.5425
1043.44	99.6576	98.6716
1041.51	99.6087	98.7922
1039.59	99.5496	98.8923
1037.66	99.4852	98.971
1035.73	99.4251	99.0343
1033.8	99.3728	99.085
1031.87	99.3223	99.1239
1029.94	99.263	99.1538
1028.01	99.1901	99.1757
1026.08	99.1114	99.1929
1024.16	99.0441	99.2147
1022.23	98.9961	99.2467
1020.3	98.9597	99.2824
1018.37	98.9286	99.3186
1016.44	98.9009	99.3589
1014.51	98.8733	99.3984
1012.58	98.8432	99.4269
1010.65	98.8152	99.4454
1008.73	98.7973	99.4626
1006.8	98.7886	99.4808
1004.87	98.7815	99.4982
1002.94	98.7784	99.5167
1001.01	98.7845	99.5351
999.082	98.7952	99.5476
997.153	98.804	99.5568
995.225	98.8121	99.5702
993.296	98.8257	99.5868
991.367	98.8476	99.6013
989.439	98.8749	99.6124
987.51	98.9054	99.6233
985.581	98.9395	99.6355
983.652	98.9784	99.6483
981.724	99.0235	99.6639
979.795	99.0738	99.6848
977.866	99.1271	99.7103
975.937	99.1828	99.7381
974.009	99.2403	99.7648
972.08	99.298	99.7892
970.151	99.3551	99.8136
968.223	99.4116	99.8396
966.294	99.4683	99.8669
964.365	99.5241	99.8949
962.436	99.5761	99.9219
960.508	99.6238	99.945
958.579	99.6681	99.9638
956.65	99.7088	99.9798
954.721	99.7454	99.994
952.793	99.778	100.005
950.864	99.8049	100.012
948.935	99.8235	100.013
947.006	99.8332	100.009
945.078	99.8366	100
943.149	99.8369	99.9894
941.22	99.8356	99.9785
939.292	99.8334	99.9681
937.363	99.83	99.9588
935.434	99.8257	99.9503
933.505	99.8216	99.9421
931.577	99.8193	99.9355
929.648	99.8184	99.9316
927.719	99.8175	99.9295
925.79	99.8167	99.9276
923.862	99.817	99.9261
921.933	99.8183	99.9258
920.004	99.8197	99.9262
918.076	99.8213	99.9265
916.147	99.8233	99.927
914.218	99.8255	99.9283
912.289	99.8274	99.9302
910.361	99.8282	99.9323
908.432	99.8293	99.9349
906.503	99.8327	99.9378
904.574	99.8383	99.9407
902.646	99.8442	99.9437
900.717	99.8496	99.9471
898.788	99.8556	99.9504
896.86	99.8629	99.9534
894.931	99.8713	99.9561
893.002	99.8814	99.9591
891.073	99.8923	99.9627
889.145	99.9022	99.9673
887.216	99.9107	99.9728
885.287	99.918	99.9783
883.358	99.9233	99.9825
881.43	99.9276	99.9856
879.501	99.9326	99.988
877.572	99.9381	99.989
875.643	99.9423	99.9878
873.715	99.9459	99.9854
871.786	99.9504	99.9834
869.857	99.9552	99.9818
867.929	99.9578	99.9805
866	99.9586	99.9797
864.071	99.9595	99.9792
862.142	99.9612	99.9782
860.214	99.9633	99.9763
858.285	99.9647	99.9728
856.356	99.9647	99.9669
854.427	99.9629	99.9598
852.499	99.9594	99.9526
850.57	99.956	99.9455
848.641	99.954	99.9377
846.713	99.9528	99.9281
844.784	99.951	99.9179
842.855	99.9484	99.9083
840.926	99.9449	99.8994
838.998	99.9413	99.8912
837.069	99.9393	99.884
835.14	99.9385	99.8769
833.211	99.9379	99.8694
831.283	99.9378	99.862
829.354	99.9384	99.8551
827.425	99.9385	99.8492
825.496	99.9371	99.8447
823.568	99.9347	99.841
821.639	99.9321	99.8372
819.71	99.9295	99.8336
817.782	99.9271	99.8312
815.853	99.9255	99.8306
813.924	99.9247	99.832
811.995	99.9247	99.8344
810.067	99.9246	99.8368
808.138	99.923	99.8386
806.209	99.9194	99.8406
804.28	99.9153	99.8435
802.352	99.9115	99.8469
800.423	99.907	99.85
798.494	99.9009	99.8524
796.566	99.8937	99.8546
794.637	99.8857	99.8569
792.708	99.8756	99.8593
790.779	99.8631	99.861
788.851	99.8487	99.8617
786.922	99.8343	99.8614
784.993	99.8226	99.8616
783.064	99.8137	99.8635
781.136	99.8051	99.8662
779.207	99.7956	99.8687
777.278	99.7865	99.8714
775.35	99.7791	99.8743
773.421	99.7727	99.8777
771.492	99.7669	99.8813
769.563	99.7628	99.8852
767.635	99.761	99.8886
765.706	99.7605	99.8905
763.777	99.7598	99.8909
761.848	99.7586	99.8906
759.92	99.7581	99.8905
757.991	99.7592	99.8909
756.062	99.7619	99.8911
754.133	99.7652	99.8906
752.205	99.7694	99.8902
750.276	99.7746	99.8913
748.347	99.7805	99.8938
746.419	99.7868	99.8964
744.49	99.7952	99.8984
742.561	99.8054	99.9
740.632	99.8169	99.9018
738.704	99.8293	99.9045
736.775	99.8425	99.9085
734.846	99.856	99.9133
732.917	99.8681	99.9185
730.989	99.8777	99.9228
729.06	99.8858	99.9258
727.131	99.8947	99.9286
725.203	99.9061	99.9331
723.274	99.9187	99.9398
721.345	99.9306	99.9472
719.416	99.9412	99.9539
717.488	99.9502	99.9583
715.559	99.9569	99.9598
713.63	99.9604	99.9593
711.701	99.961	99.9577
709.773	99.9596	99.9556
707.844	99.9568	99.9536
705.915	99.9534	99.9518
703.986	99.9485	99.9508
702.058	99.9413	99.9507
700.129	99.9316	99.95
698.2	99.9205	99.9476
696.272	99.9097	99.9447
694.343	99.8995	99.9418
692.414	99.89	99.9393
690.485	99.8825	99.9377
688.557	99.8765	99.9365
686.628	99.87	99.9356
684.699	99.8632	99.9353
682.77	99.8573	99.9357
680.842	99.8526	99.9353
678.913	99.8478	99.934
676.984	99.8429	99.933
675.056	99.8387	99.9329
673.127	99.8356	99.9337
671.198	99.8336	99.9342
669.269	99.8318	99.9344
667.341	99.8309	99.936
665.412	99.8318	99.9394
663.483	99.832	99.9411
661.554	99.8297	99.9393
659.626	99.8257	99.9362
657.697	99.8204	99.9332
655.768	99.8146	99.9309
653.84	99.8082	99.9293
651.911	99.8008	99.9282
649.982	99.7947	99.9283
648.053	99.793	99.9298
646.125	99.796	99.9317
644.196	99.8009	99.9338
642.267	99.8055	99.9363
640.338	99.8101	99.9392
638.41	99.8147	99.9413
636.481	99.8179	99.9416
634.552	99.8192	99.94
632.623	99.8208	99.938
630.695	99.8241	99.9375
628.766	99.8271	99.9385
626.837	99.8277	99.9384
624.909	99.8256	99.9344
622.98	99.8235	99.9271
621.051	99.8242	99.9205
619.122	99.8264	99.9159
617.194	99.8273	99.9116
615.265	99.8276	99.9069
613.336	99.8287	99.9031
611.407	99.8308	99.9007
609.479	99.8327	99.8981
607.55	99.8317	99.8919
605.621	99.8255	99.8812
603.693	99.8147	99.8687
601.764	99.8034	99.8588
599.835	99.7925	99.8521
597.906	99.7792	99.8455
595.978	99.7634	99.8382
594.049	99.7489	99.8307
592.12	99.7369	99.8222
590.191	99.7263	99.8129
588.263	99.7169	99.8046
586.334	99.7095	99.7974
584.405	99.704	99.7915
582.476	99.7001	99.7879
580.548	99.697	99.7861
578.619	99.6941	99.7857
576.69	99.6933	99.787
574.762	99.6954	99.7893
572.833	99.6983	99.7912
570.904	99.701	99.7929
568.975	99.7039	99.7929
567.047	99.7093	99.7896
565.118	99.7228	99.7864
563.189	99.7446	99.7864
561.26	99.765	99.7887
559.332	99.7753	99.7918
557.403	99.7747	99.7955
555.474	99.7681	99.8001
553.546	99.76	99.8068
551.617	99.7501	99.8154
549.688	99.7352	99.8243
547.759	99.7141	99.8325
545.831	99.6898	99.8404
543.902	99.6651	99.8476
541.973	99.641	99.8523
540.044	99.6174	99.8551
538.116	99.5945	99.8577
536.187	99.5732	99.8615
534.258	99.5549	99.8666
532.33	99.5405	99.8715
530.401	99.5301	99.8747
528.472	99.5223	99.8763
526.543	99.5154	99.8783
524.615	99.5114	99.8817
522.686	99.5108	99.8865
520.757	99.5115	99.8943
518.828	99.5119	99.9054
516.9	99.5107	99.9143
514.971	99.5058	99.9131
513.042	99.4936	99.9016
511.113	99.4761	99.8856
509.185	99.463	99.8705
507.256	99.4612	99.8547
505.327	99.4649	99.8313
503.399	99.4643	99.7959
501.47	99.4586	99.7505
499.541	99.4534	99.6998
497.612	99.456	99.6485
495.684	99.4668	99.5966
493.755	99.4773	99.5389
491.826	99.481	99.4731
489.897	99.4804	99.4039
487.969	99.4813	99.3364
486.04	99.4857	99.27
484.111	99.4937	99.2028
482.183	99.508	99.1379
480.254	99.529	99.0775
478.325	99.5506	99.0172
476.396	99.5698	98.955
474.468	99.59	98.896
472.539	99.6124	98.8428
470.61	99.6348	98.7947
468.681	99.6551	98.7518
466.753	99.6683	98.7133
464.824	99.6673	98.6761
462.895	99.6517	98.6386
460.966	99.6286	98.6042
459.038	99.603	98.5757
457.109	99.5772	98.5543
455.18	99.5579	98.5444
453.252	99.5487	98.5438
451.323	99.5411	98.5434
449.394	99.5285	98.5455
447.465	99.5151	98.5567
445.537	99.5149	98.5688
443.608	99.5156	98.5859
441.679	99.5174	98.608
439.75	99.5201	98.635
437.822	99.5239	98.6669
435.893	99.5287	98.7037
433.964	99.5345	98.7455
432.036	99.5413	98.7923
430.107	99.5491	98.8439
428.178	99.5579	98.9005
426.249	99.5677	98.9621
424.321	99.5786	99.0285
422.392	99.5904	99.1
420.463	99.6033	99.1763
418.534	99.6171	99.2576
416.606	99.632	99.3438
414.677	99.6479	99.435
412.748	99.6648	99.5311
410.82	99.6827	99.6321
408.891	99.7016	99.7381
406.962	99.7215	99.849
405.033	99.7424	99.9648
403.105	99.7644	100.086
401.176	99.7873	100.211
399.247	99.8113	100.342

## Sheet: Fig. S2
Wavelength	Before	After
530	0.05426	0.01902
529	0.05471	0.01923
528	0.05486	0.01932
527	0.05497	0.0194
526	0.05545	0.01954
525	0.05645	0.01989
524	0.05693	0.02019
523	0.05705	0.02026
522	0.05726	0.02048
521	0.05743	0.0206
520	0.05835	0.02083
519	0.05818	0.02082
518	0.05862	0.02103
517	0.05872	0.02112
516	0.05899	0.02128
515	0.05946	0.02141
514	0.05973	0.02154
513	0.06029	0.0218
512	0.06102	0.02191
511	0.06154	0.022
510	0.06185	0.02207
509	0.0622	0.02212
508	0.06269	0.02226
507	0.06294	0.02228
506	0.06322	0.02222
505	0.06396	0.02238
504	0.06447	0.02244
503	0.06518	0.02237
502	0.06593	0.02234
501	0.06677	0.02252
500	0.06731	0.0226
499	0.06851	0.02274
498	0.06918	0.02284
497	0.06969	0.02293
496	0.07142	0.02311
495	0.07288	0.02334
494	0.07431	0.02353
493	0.07499	0.02366
492	0.07571	0.02392
491	0.0763	0.02412
490	0.07654	0.02422
489	0.07733	0.02441
488	0.07834	0.02469
487	0.07897	0.02488
486	0.0801	0.02519
485	0.08105	0.0254
484	0.0821	0.0257
483	0.08304	0.02607
482	0.08411	0.02642
481	0.08483	0.02661
480	0.08565	0.02688
479	0.08653	0.02709
478	0.08713	0.02726
477	0.08801	0.0276
476	0.08869	0.02784
475	0.08934	0.02819
474	0.08949	0.02844
473	0.09005	0.0286
472	0.09085	0.029
471	0.09156	0.02919
470	0.09244	0.02954
469	0.09263	0.02975
468	0.09328	0.03009
467	0.09381	0.0303
466	0.09459	0.03066
465	0.09541	0.03093
464	0.09582	0.03115
463	0.09641	0.03137
462	0.09695	0.03152
461	0.09698	0.03163
460	0.09735	0.03177
459	0.09795	0.03206
458	0.09875	0.03224
457	0.09957	0.03239
456	0.10057	0.03268
455	0.10137	0.03286
454	0.10237	0.03299
453	0.10324	0.03317
452	0.10425	0.03353
451	0.10517	0.03382
450	0.10637	0.03406
449	0.10758	0.03431
448	0.10825	0.03451
447	0.10944	0.03483
446	0.1109	0.03514
445	0.11133	0.03531
444	0.11191	0.03549
443	0.11235	0.03569
442	0.11339	0.03597
441	0.1144	0.03619
440	0.11548	0.03648
439	0.11699	0.03683
438	0.11801	0.0371
437	0.11884	0.03728
436	0.1201	0.03757
435	0.12101	0.03782
434	0.12233	0.03816
433	0.12346	0.0385
432	0.1248	0.03871
431	0.12598	0.03902
430	0.12723	0.03937
429	0.12858	0.03974
428	0.12975	0.04006
427	0.13104	0.04045
426	0.13244	0.04083
425	0.1339	0.04119
424	0.13538	0.04161
423	0.13681	0.04198
422	0.13837	0.0424
421	0.14011	0.04282
420	0.14183	0.04328
419	0.14333	0.04368
418	0.14511	0.04416
417	0.14672	0.04459
416	0.14822	0.04503
415	0.14986	0.04545
414	0.15147	0.04585
413	0.15306	0.04631
412	0.15447	0.04675
411	0.15622	0.04718
410	0.15781	0.04759
409	0.15952	0.048
408	0.16135	0.04839
407	0.16294	0.04881
406	0.16447	0.04926
405	0.16601	0.04969
404	0.1679	0.0502
403	0.16955	0.05069
402	0.17168	0.05123
401	0.17359	0.0517
400	0.17537	0.05212
399	0.17707	0.05249
398	0.17898	0.05299
397	0.18087	0.05339
396	0.18285	0.05376
395	0.18482	0.05416
394	0.18701	0.05469
393	0.18921	0.05513
392	0.1916	0.05562
391	0.1937	0.0561
390	0.19601	0.05665
389	0.19855	0.05722
388	0.20094	0.05782
387	0.20332	0.05834
386	0.20579	0.05882
385	0.20804	0.05929
384	0.21057	0.05989
383	0.21285	0.06037
382	0.2151	0.06079
381	0.21709	0.06123
380	0.21943	0.06175
379	0.2219	0.06222
378	0.22427	0.06267
377	0.22661	0.06316
376	0.22884	0.06364
375	0.23126	0.06396
374	0.23378	0.06458
373	0.23641	0.0652
372	0.23892	0.06569
371	0.24152	0.06626
370	0.24396	0.06683
369	0.24667	0.06747
368	0.24902	0.06798
367	0.25104	0.06838
366	0.25326	0.06886
365	0.2561	0.06947
364	0.25815	0.07009
363	0.26021	0.07064
362	0.26222	0.07123
361	0.26439	0.07176
360	0.26684	0.07252
359	0.26911	0.07324
358	0.27124	0.07395
357	0.27353	0.07474
356	0.27607	0.07567
355	0.27831	0.07644
354	0.28083	0.07734
353	0.28359	0.07829
352	0.286	0.07924
351	0.28784	0.08016
350	0.29026	0.08115
349	0.29218	0.08229
348	0.29361	0.08349
347	0.29571	0.08483
346	0.29817	0.08627
345	0.30006	0.08772
344	0.30206	0.08949
343	0.30409	0.09108
342	0.30571	0.09282
341	0.30792	0.09496
340	0.31013	0.09698
339	0.31123	0.09916
338	0.31272	0.10124
337	0.31399	0.10366
336	0.31622	0.10621
335	0.31784	0.10876
334	0.31927	0.1115
333	0.32005	0.11423
332	0.3213	0.11705
331	0.3227	0.12016
330	0.32388	0.12325
329	0.32535	0.12649
328	0.32684	0.12955
327	0.3278	0.13282
326	0.32969	0.13599
325	0.33176	0.13946
324	0.33357	0.14301
323	0.33506	0.14629
322	0.33692	0.14947
321	0.33925	0.15309
320	0.34177	0.1565
319	0.34479	0.15996
318	0.34712	0.16311
317	0.34939	0.1662
316	0.35308	0.16964
315	0.35701	0.17316
314	0.36029	0.17631
313	0.36337	0.17934
312	0.36778	0.18264
311	0.37179	0.18597
310	0.37695	0.18889
309	0.3821	0.19212
308	0.38713	0.1953
307	0.3921	0.19847
306	0.39736	0.20165
305	0.40293	0.2044
304	0.40972	0.20766
303	0.41423	0.21041
302	0.41925	0.21334
301	0.42343	0.21627
300	0.42953	0.21914
299	0.43454	0.22192
298	0.44134	0.22491
297	0.44574	0.2274
296	0.45122	0.23021
295	0.45617	0.23306
294	0.46078	0.23562
293	0.4645	0.23802
292	0.46849	0.24101
291	0.473	0.24405
290	0.47705	0.24683
289	0.48027	0.2499
288	0.48341	0.25237
287	0.48613	0.25528
286	0.48942	0.25815
285	0.48969	0.26061
284	0.49029	0.2634
283	0.49123	0.26593
282	0.49255	0.2684
281	0.49307	0.27048
280	0.49282	0.27227
279	0.49424	0.27422
278	0.4951	0.27584
277	0.49429	0.27742
276	0.4945	0.27858
275	0.49472	0.27973
274	0.49375	0.28071
273	0.49296	0.28129
272	0.49279	0.28167
271	0.49201	0.28215
270	0.49139	0.28258
269	0.49031	0.28225
268	0.48824	0.28219
267	0.48678	0.28215
266	0.4869	0.28203
265	0.4842	0.28099
264	0.48297	0.27989
263	0.48269	0.27908
262	0.48432	0.27905
261	0.48444	0.27807
260	0.48502	0.27687
259	0.48518	0.27603
258	0.48502	0.27508
257	0.48532	0.27413
256	0.4859	0.27234
255	0.47985	0.26814
254	0.4771	0.26541
253	0.47999	0.26431

## Sheet: Fig. S3
BV	5 wt%	10 wt%
0	1.0453e-11	1.71453e-11
0.5	4.9534e-12	6.94786e-12
1	3.67554e-12	1.25846e-11
1.5	1.2563e-11	3.41537e-11
2	2.35753e-11	7.76817e-11
2.5	2.18534e-10	4.4531e-10
3	1.7543e-10	1.0684e-10
3.5	1.7675e-10	9.45399e-11
4	2.06875e-10	1.7814e-10
4.5	2.41453e-10	1.8683e-10
5	2.29786e-10	4.5731e-10
5.5	9.64353e-11	1.07682e-10
6	2.44753e-10	5.43545e-10
6.5	1.52513e-10	9.68752e-11
7	1.59105e-10	1.43455e-10
7.5	1.8375e-10	1.67837e-10
8	9.2145e-11	9.9986e-11
8.5	8.4543e-11	5.47862e-11
9	1.26257e-10	1.45325e-10
9.5	9.8315e-11	8.5312e-11
10	1.18453e-10	4.13024e-10
10.5	2.0745e-10	1.2773e-10
11	1.4473e-10	9.1284e-11
11.5	1.53534e-10	7.3973e-10
12	1.85768e-10	1.39684e-10
12.5	1.1758e-10	1.0968e-10
13	1.52453e-10	9.5753e-11
13.5	1.4686e-10	1.7886e-10
14	2.1278e-10	1.7484e-10
14.5	3.5348e-10	1.7686e-10
15	3.18435e-10	2.78606e-10
15.5	2.2976e-10	1.78466e-10
16	9.6486e-11	1.6815e-10
16.5	2.4457e-10	1.7863e-10
17	1.1225e-10	9.15351e-10
17.5	1.6437e-10	1.36788e-10
18	1.8876e-10	8.7386e-10
18.5	9.2145e-11	8.5761e-11
19	8.4435e-11	1.5786e-10
19.5	1.2668e-10	1.07863e-10
20	1.1845e-10	4.1803e-10
20.5	2.0786e-10	1.27867e-10
21	1.44354e-10	9.7812e-11
21.5	1.5376e-10	7.0739e-10
22	1.8325e-10	1.78639e-10
22.5	9.8367e-11	1.45324e-10
23	1.1875e-10	7.45302e-10
23.5	2.0786e-10	3.43576e-10
24	1.4445e-10	1.48645e-10
24.5	1.5348e-10	8.77867e-10
25	1.86543e-10	2.7371e-10
25.5	1.3215e-10	2.08377e-10
26	1.52354e-10	1.3523e-10
26.5	1.35446e-10	1.2087e-10
27	2.45317e-10	1.2358e-10
27.5	3.14534e-10	1.84534e-10
28	3.15348e-10	2.25468e-10
28.5	1.45376e-10	1.17567e-10
29	1.61536e-10	1.7353e-10
29.5	1.45384e-10	1.54533e-10
30	2.11345e-10	1.77863e-10
30.5	2.27652e-10	8.5862e-10
31	1.77865e-10	3.8373e-10
31.5	1.78663e-10	1.27638e-10
32	1.6584e-10	7.1533e-11
32.5	7.2678e-10	3.5739e-10
33	9.21456e-11	7.73506e-10
33.5	8.4687e-11	3.6868e-10
34	1.26735e-10	8.35744e-11
34.5	9.83678e-11	6.35425e-11
35	1.11538e-10	7.12572e-11
35.5	2.07687e-10	1.35466e-10
36	1.4404e-10	1.6677e-10
36.5	1.53453e-10	1.3763e-10
37	1.83843e-10	1.7685e-10
37.5	1.11786e-10	7.7382e-10
38	1.52435e-10	5.45372e-10
38.5	1.46753e-10	1.88453e-10
39	2.17351e-10	4.0724e-11
39.5	3.1458e-10	1.6543e-10
40	3.18573e-10	2.22753e-10
40.5	8.65136e-10	9.6375e-10
41	1.45376e-09	8.98876e-10
41.5	1.86784e-09	4.15457e-09
42	2.17681e-09	0.01
42.5	0.01	0.01
43	0.01	0.01
43.5	0.01	0.01
44	0.01	0.01
44.5	0.01	0.01
45	0.01	0.01
45.5	0.01	0.01
46	0.01	0.01
46.5	0.01	0.01
47	0.01	0.01
47.5	0.01	0.01
48	0.01	0.01
48.5	0.01	0.01
49	0.01	0.01
49.5	0.01	0.01
50	0.01	0.01
--	--	--
--	--	--
--	--	--
--	--	--
--	--	--
--	--	--
--	--	--
--	--	--
--	--	--
--	--	--
--	--	--
--	--	--
--	--	--
--	--
--	--
--	--
--	--
--	--
--	--
--	--

## Sheet: Fig. S4
Fig. S4a	Wavelength	Before	After		Fig. S4b	Wavelength	Before	After
	4000.19	99.7963	99.7655			4000.19	99.826	99.8197
	3998.26	99.7849	99.7712			3998.26	99.8193	99.8166
	3996.33	99.7762	99.7733			3996.33	99.8131	99.8087
	3994.4	99.7748	99.77			3994.4	99.811	99.8027
	3992.47	99.7772	99.7652			3992.47	99.8113	99.8045
	3990.54	99.7751	99.761			3990.54	99.807	99.8069
	3988.61	99.7647	99.7558			3988.61	99.7936	99.8042
	3986.69	99.7517	99.7506			3986.69	99.7771	99.8003
	3984.76	99.7456	99.7485			3984.76	99.7651	99.8
	3982.83	99.7476	99.7508			3982.83	99.7571	99.8023
	3980.9	99.7487	99.757			3980.9	99.7486	99.8058
	3978.97	99.7422	99.7631			3978.97	99.7381	99.81
	3977.04	99.7313	99.7643			3977.04	99.7283	99.8142
	3975.11	99.721	99.763			3975.11	99.7237	99.8194
	3973.18	99.7136	99.7645			3973.18	99.723	99.8264
	3971.26	99.7122	99.7697			3971.26	99.7229	99.8341
	3969.33	99.7183	99.7759			3969.33	99.7241	99.8428
	3967.4	99.7278	99.7809			3967.4	99.7272	99.851
	3965.47	99.7322	99.7855			3965.47	99.7296	99.8569
	3963.54	99.7308	99.7915			3963.54	99.7283	99.86
	3961.61	99.7285	99.7987			3961.61	99.7231	99.8611
	3959.68	99.7238	99.8035			3959.68	99.7162	99.8615
	3957.75	99.7149	99.8024			3957.75	99.7085	99.8614
	3955.83	99.7067	99.7952			3955.83	99.6997	99.8606
	3953.9	99.7009	99.7827			3953.9	99.6908	99.8589
	3951.97	99.6943	99.7677			3951.97	99.6843	99.8585
	3950.04	99.6877	99.7575			3950.04	99.6828	99.8624
	3948.11	99.6844	99.7532			3948.11	99.6833	99.8677
	3946.18	99.6825	99.7458			3946.18	99.6784	99.869
	3944.25	99.6792	99.733			3944.25	99.6678	99.8677
	3942.32	99.6746	99.722			3942.32	99.6582	99.8652
	3940.4	99.669	99.7143			3940.4	99.6521	99.8589
	3938.47	99.6665	99.7084			3938.47	99.6468	99.8486
	3936.54	99.6723	99.7054			3936.54	99.642	99.8381
	3934.61	99.6844	99.7029			3934.61	99.6395	99.8284
	3932.68	99.6974	99.699			3932.68	99.6401	99.8197
	3930.75	99.7108	99.6967			3930.75	99.6464	99.8158
	3928.82	99.7233	99.6956			3928.82	99.6574	99.8147
	3926.89	99.7314	99.6936			3926.89	99.6652	99.8094
	3924.97	99.7366	99.6935			3924.97	99.6694	99.8018
	3923.04	99.7461	99.6975			3923.04	99.676	99.798
	3921.11	99.7603	99.7047			3921.11	99.6875	99.7976
	3919.18	99.7752	99.7162			3919.18	99.7032	99.7988
	3917.25	99.7912	99.7324			3917.25	99.7233	99.8026
	3915.32	99.8085	99.7476			3915.32	99.7456	99.8102
	3913.39	99.8231	99.7544			3913.39	99.762	99.8166
	3911.46	99.8294	99.752			3911.46	99.7666	99.8162
	3909.54	99.8293	99.7465			3909.54	99.7635	99.8106
	3907.61	99.8303	99.7403			3907.61	99.7625	99.8066
	3905.68	99.8351	99.7313			3905.68	99.766	99.8075
	3903.75	99.8398	99.7205			3903.75	99.7701	99.8104
	3901.82	99.843	99.7091			3901.82	99.7737	99.8107
	3899.89	99.8459	99.6967			3899.89	99.7777	99.8069
	3897.96	99.8479	99.6866			3897.96	99.7802	99.8023
	3896.03	99.8455	99.6793			3896.03	99.7776	99.7969
	3894.11	99.8392	99.6731			3894.11	99.7711	99.7893
	3892.18	99.8348	99.6707			3892.18	99.7663	99.785
	3890.25	99.8341	99.6744			3890.25	99.7654	99.7867
	3888.32	99.8338	99.6802			3888.32	99.7639	99.7901
	3886.39	99.8309	99.683			3886.39	99.7571	99.7913
	3884.46	99.8226	99.6816			3884.46	99.7458	99.7888
	3882.53	99.8101	99.6758			3882.53	99.7346	99.7823
	3880.61	99.7979	99.6679			3880.61	99.7272	99.7748
	3878.68	99.7888	99.6609			3878.68	99.72	99.77
	3876.75	99.7835	99.6548			3876.75	99.7077	99.7664
	3874.82	99.779	99.6488			3874.82	99.6934	99.7605
	3872.89	99.7703	99.6447			3872.89	99.6813	99.7546
	3870.96	99.7597	99.6441			3870.96	99.6723	99.7528
	3869.03	99.7517	99.6445			3869.03	99.6661	99.7539
	3867.1	99.7441	99.6408			3867.1	99.6606	99.7527
	3865.18	99.732	99.63			3865.18	99.6518	99.7467
	3863.25	99.7175	99.6165			3863.25	99.6395	99.737
	3861.32	99.7084	99.6072			3861.32	99.6283	99.7291
	3859.39	99.7071	99.6025			3859.39	99.6208	99.7279
	3857.46	99.7084	99.5997			3857.46	99.6166	99.7319
	3855.53	99.7084	99.6019			3855.53	99.6147	99.735
	3853.6	99.7069	99.6096			3853.6	99.6126	99.7324
	3851.67	99.7028	99.6165			3851.67	99.6045	99.7223
	3849.75	99.6943	99.6182			3849.75	99.5877	99.7072
	3847.82	99.6869	99.6194			3847.82	99.5694	99.6943
	3845.89	99.6859	99.6263			3845.89	99.5589	99.6872
	3843.96	99.6879	99.6384			3843.96	99.5542	99.6853
	3842.03	99.6899	99.6534			3842.03	99.5495	99.6864
	3840.1	99.6953	99.6711			3840.1	99.5465	99.6904
	3838.17	99.7071	99.6896			3838.17	99.5491	99.6983
	3836.24	99.7232	99.7072			3836.24	99.5587	99.7088
	3834.32	99.7402	99.7214			3834.32	99.5736	99.7169
	3832.39	99.7531	99.7282			3832.39	99.5874	99.7169
	3830.46	99.7589	99.7317			3830.46	99.5978	99.7128
	3828.53	99.7641	99.741			3828.53	99.6111	99.715
	3826.6	99.7744	99.757			3826.6	99.6275	99.7227
	3824.67	99.7844	99.7745			3824.67	99.6421	99.7291
	3822.74	99.7883	99.7901			3822.74	99.6549	99.7341
	3820.81	99.7885	99.8012			3820.81	99.6681	99.737
	3818.89	99.7879	99.8057			3818.89	99.6826	99.7349
	3816.96	99.7873	99.8064			3816.96	99.6965	99.7292
	3815.03	99.7889	99.8074			3815.03	99.7101	99.7267
	3813.1	99.7931	99.8106			3813.1	99.7282	99.7331
	3811.17	99.7955	99.8151			3811.17	99.7528	99.7461
	3809.24	99.795	99.8194			3809.24	99.7793	99.7576
	3807.31	99.7929	99.822			3807.31	99.802	99.7634
	3805.38	99.7899	99.8249			3805.38	99.8216	99.7641
	3803.46	99.7893	99.8338			3803.46	99.8417	99.7641
	3801.53	99.7944	99.8467			3801.53	99.86	99.769
	3799.6	99.8022	99.8571			3799.6	99.8736	99.7791
	3797.67	99.8114	99.8662			3797.67	99.8867	99.791
	3795.74	99.8224	99.8785			3795.74	99.9023	99.8005
	3793.81	99.8294	99.8884			3793.81	99.914	99.8034
	3791.88	99.8255	99.8857			3791.88	99.9133	99.7969
	3789.95	99.8125	99.8715			3789.95	99.9023	99.7836
	3788.03	99.7982	99.8568			3788.03	99.8916	99.7721
	3786.1	99.7866	99.8477			3786.1	99.8861	99.7663
	3784.17	99.7746	99.841			3784.17	99.8837	99.7611
	3782.24	99.7621	99.8327			3782.24	99.8812	99.7535
	3780.31	99.754	99.8246			3780.31	99.8786	99.7454
	3778.38	99.7516	99.8182			3778.38	99.8798	99.7407
	3776.45	99.7537	99.8126			3776.45	99.8854	99.7424
	3774.52	99.7582	99.8079			3774.52	99.8933	99.7484
	3772.6	99.7588	99.8016			3772.6	99.8996	99.753
	3770.67	99.7494	99.7881			3770.67	99.8978	99.7518
	3768.74	99.7332	99.7672			3768.74	99.8848	99.7439
	3766.81	99.7205	99.7453			3766.81	99.868	99.7323
	3764.88	99.7143	99.7292			3764.88	99.8566	99.7249
	3762.95	99.7076	99.7199			3762.95	99.8514	99.7234
	3761.02	99.6963	99.7123			3761.02	99.848	99.7212
	3759.1	99.6852	99.7034			3759.1	99.8444	99.7165
	3757.17	99.6783	99.6946			3757.17	99.837	99.7133
	3755.24	99.6758	99.6877			3755.24	99.8235	99.7128
	3753.31	99.6778	99.6827			3753.31	99.8108	99.7151
	3751.38	99.6836	99.6805			3751.38	99.8064	99.7207
	3749.45	99.6895	99.6833			3749.45	99.8081	99.7292
	3747.52	99.6945	99.6895			3747.52	99.8078	99.7395
	3745.59	99.7016	99.6934			3745.59	99.8042	99.7484
	3743.67	99.7142	99.692			3743.67	99.8033	99.7552
	3741.74	99.7301	99.6865			3741.74	99.8064	99.7595
	3739.81	99.7413	99.68			3739.81	99.8111	99.7593
	3737.88	99.7438	99.6752			3737.88	99.815	99.7565
	3735.95	99.7413	99.6741			3735.95	99.8163	99.756
	3734.02	99.7419	99.6774			3734.02	99.8158	99.7622
	3732.09	99.7503	99.6841			3732.09	99.8167	99.7728
	3730.16	99.7639	99.6945			3730.16	99.8213	99.7821
	3728.24	99.7758	99.7086			3728.24	99.8317	99.7897
	3726.31	99.7828	99.7227			3726.31	99.8452	99.7973
	3724.38	99.7857	99.7331			3724.38	99.8544	99.8019
	3722.45	99.7878	99.741			3722.45	99.8562	99.8027
	3720.52	99.7945	99.7498			3720.52	99.8543	99.8054
	3718.59	99.8065	99.7597			3718.59	99.8524	99.8133
	3716.66	99.8175	99.7693			3716.66	99.8502	99.8226
	3714.73	99.825	99.7809			3714.73	99.8465	99.8297
	3712.81	99.8363	99.797			3712.81	99.8435	99.8359
	3710.88	99.8558	99.8157			3710.88	99.8439	99.8436
	3708.95	99.8779	99.8351			3708.95	99.8475	99.8525
	3707.02	99.8979	99.8536			3707.02	99.8506	99.8616
	3705.09	99.9135	99.8698			3705.09	99.8508	99.8667
	3703.16	99.9207	99.885			3703.16	99.8517	99.8629
	3701.23	99.9191	99.9016			3701.23	99.8561	99.8513
	3699.3	99.9114	99.9164			3699.3	99.8567	99.8382
	3697.38	99.8976	99.9208			3697.38	99.8431	99.8264
	3695.45	99.8778	99.9113			3695.45	99.8159	99.8135
	3693.52	99.861	99.8975			3693.52	99.7886	99.8011
	3691.59	99.8545	99.8906			3691.59	99.7714	99.7942
	3689.66	99.8526	99.8881			3689.66	99.7623	99.7893
	3687.73	99.8477	99.8836			3687.73	99.7524	99.7802
	3685.8	99.8406	99.8767			3685.8	99.7378	99.7697
	3683.87	99.8333	99.8704			3683.87	99.7232	99.7642
	3681.95	99.8253	99.8631			3681.95	99.7148	99.7635
	3680.02	99.8186	99.8561			3680.02	99.7129	99.7643
	3678.09	99.8121	99.8516			3678.09	99.712	99.7656
	3676.16	99.8017	99.8443			3676.16	99.7065	99.7649
	3674.23	99.7865	99.8311			3674.23	99.6957	99.7583
	3672.3	99.7721	99.8185			3672.3	99.6858	99.7472
	3670.37	99.7647	99.8101			3670.37	99.6808	99.7379
	3668.44	99.7638	99.8041			3668.44	99.6799	99.735
	3666.52	99.7642	99.7995			3666.52	99.6803	99.737
	3664.59	99.7646	99.794			3664.59	99.6782	99.7384
	3662.66	99.7656	99.7878			3662.66	99.6718	99.7361
	3660.73	99.7661	99.7836			3660.73	99.6632	99.7339
	3658.8	99.7678	99.7827			3658.8	99.658	99.7367
	3656.87	99.7716	99.7844			3656.87	99.6598	99.7444
	3654.94	99.7734	99.7855			3654.94	99.6632	99.7508
	3653.01	99.7727	99.7829			3653.01	99.6625	99.7527
	3651.09	99.775	99.7781			3651.09	99.6622	99.7549
	3649.16	99.7804	99.7735			3649.16	99.6677	99.7606
	3647.23	99.784	99.7712			3647.23	99.6754	99.7674
	3645.3	99.7849	99.7722			3645.3	99.6803	99.772
	3643.37	99.7832	99.7736			3643.37	99.6814	99.7738
	3641.44	99.7789	99.7717			3641.44	99.6807	99.7754
	3639.51	99.779	99.7675			3639.51	99.6827	99.78
	3637.59	99.7897	99.7644			3637.59	99.6898	99.7872
	3635.66	99.8038	99.7644			3635.66	99.6996	99.7946
	3633.73	99.8105	99.7652			3633.73	99.7088	99.8009
	3631.8	99.809	99.7623			3631.8	99.7143	99.8043
	3629.87	99.8059	99.7551			3629.87	99.713	99.803
	3627.94	99.8033	99.747			3627.94	99.7057	99.7963
	3626.01	99.8009	99.7424			3626.01	99.6989	99.7883
	3624.08	99.8017	99.7437			3624.08	99.7001	99.7858
	3622.16	99.8073	99.7505			3622.16	99.7089	99.7893
	3620.23	99.8161	99.7606			3620.23	99.7191	99.7937
	3618.3	99.8259	99.7716			3618.3	99.7282	99.7954
	3616.37	99.8364	99.7806			3616.37	99.739	99.7947
	3614.44	99.8475	99.7881			3614.44	99.754	99.7946
	3612.51	99.856	99.798			3612.51	99.772	99.7967
	3610.58	99.8572	99.8084			3610.58	99.7881	99.7969
	3608.65	99.8526	99.8144			3608.65	99.8	99.7919
	3606.73	99.8473	99.8164			3606.73	99.8086	99.7858
	3604.8	99.8427	99.8155			3604.8	99.8138	99.7857
	3602.87	99.838	99.812			3602.87	99.8124	99.7921
	3600.94	99.8324	99.8065			3600.94	99.8061	99.7994
	3599.01	99.8281	99.7994			3599.01	99.8029	99.8028
	3597.08	99.8307	99.7949			3597.08	99.8081	99.8049
	3595.15	99.839	99.7987			3595.15	99.8196	99.8108
	3593.22	99.8453	99.8074			3593.22	99.8328	99.8167
	3591.3	99.8451	99.8151			3591.3	99.8434	99.8168
	3589.37	99.8421	99.8215			3589.37	99.8511	99.816
	3587.44	99.8405	99.8265			3587.44	99.8577	99.8225
	3585.51	99.8421	99.829			3585.51	99.8635	99.8333
	3583.58	99.8471	99.8313			3583.58	99.8664	99.839
	3581.65	99.852	99.8316			3581.65	99.864	99.8367
	3579.72	99.8529	99.8246			3579.72	99.8585	99.8295
	3577.79	99.8505	99.8148			3577.79	99.8546	99.8206
	3575.87	99.847	99.8102			3575.87	99.8535	99.8127
	3573.94	99.8445	99.8112			3573.94	99.8544	99.8081
	3572.01	99.8426	99.8153			3572.01	99.8564	99.8075
	3570.08	99.84	99.8202			3570.08	99.8562	99.8078
	3568.15	99.8377	99.8222			3568.15	99.8515	99.8036
	3566.22	99.8377	99.8224			3566.22	99.8478	99.7974
	3564.29	99.8413	99.8243			3564.29	99.851	99.7969
	3562.36	99.8465	99.8268			3562.36	99.8586	99.7993
	3560.44	99.8446	99.8249			3560.44	99.8648	99.7953
	3558.51	99.832	99.8162			3558.51	99.8647	99.7827
	3556.58	99.8173	99.8051			3556.58	99.8599	99.7691
	3554.65	99.8067	99.7979			3554.65	99.8569	99.7643
	3552.72	99.7983	99.7956			3552.72	99.8563	99.7681
	3550.79	99.7901	99.7977			3550.79	99.8546	99.7727
	3548.86	99.7837	99.8023			3548.86	99.8532	99.7737
	3546.93	99.7802	99.8037			3546.93	99.853	99.771
	3545.01	99.7796	99.7982			3545.01	99.8525	99.7648
	3543.08	99.7807	99.7873			3543.08	99.8513	99.7571
	3541.15	99.7794	99.7747			3541.15	99.8496	99.7495
	3539.22	99.7743	99.7646			3539.22	99.8485	99.745
	3537.29	99.7715	99.7596			3537.29	99.8499	99.7447
	3535.36	99.7729	99.7584			3535.36	99.852	99.7436
	3533.43	99.773	99.7599			3533.43	99.8526	99.7382
	3531.5	99.7696	99.7646			3531.5	99.8533	99.7319
	3529.58	99.7665	99.7725			3529.58	99.8557	99.7297
	3527.65	99.7643	99.7795			3527.65	99.8582	99.7305
	3525.72	99.7619	99.7808			3525.72	99.8574	99.73
	3523.79	99.7589	99.7775			3523.79	99.8536	99.7276
	3521.86	99.7545	99.7741			3521.86	99.8534	99.7266
	3519.93	99.7518	99.776			3519.93	99.8631	99.7321
	3518	99.7527	99.7847			3518	99.8763	99.7444
	3516.08	99.7536	99.7934			3516.08	99.8808	99.756
	3514.15	99.7539	99.7947			3514.15	99.8757	99.7627
	3512.22	99.7586	99.7919			3512.22	99.8701	99.7699
	3510.29	99.7689	99.7935			3510.29	99.8701	99.7844
	3508.36	99.7791	99.7982			3508.36	99.8736	99.801
	3506.43	99.7827	99.7992			3506.43	99.8731	99.8079
	3504.5	99.78	99.7957			3504.5	99.867	99.8048
	3502.57	99.779	99.7919			3502.57	99.8621	99.8014
	3500.65	99.784	99.7933			3500.65	99.8639	99.8048
	3498.72	99.7907	99.7979			3498.72	99.8692	99.812
	3496.79	99.7951	99.796			3496.79	99.8709	99.8138
	3494.86	99.798	99.7859			3494.86	99.8668	99.8105
	3492.93	99.8017	99.7753			3492.93	99.8611	99.8114
	3491	99.807	99.7674			3491	99.8586	99.8187
	3489.07	99.8109	99.7604			3489.07	99.8568	99.8229
	3487.14	99.8123	99.752			3487.14	99.8519	99.8195
	3485.22	99.8136	99.7434			3485.22	99.8461	99.8144
	3483.29	99.8147	99.7397			3483.29	99.8423	99.8117
	3481.36	99.8144	99.7414			3481.36	99.8407	99.8096
	3479.43	99.8137	99.7455			3479.43	99.8427	99.8078
	3477.5	99.8163	99.7487			3477.5	99.8475	99.8075
	3475.57	99.8225	99.7493			3475.57	99.8507	99.8049
	3473.64	99.8268	99.7474			3473.64	99.848	99.7975
	3471.71	99.824	99.7435			3471.71	99.839	99.7893
	3469.79	99.8139	99.739			3469.79	99.8274	99.7853
	3467.86	99.8005	99.7336			3467.86	99.8164	99.7828
	3465.93	99.7846	99.7275			3465.93	99.8048	99.7773
	3464	99.7665	99.7226			3464	99.7902	99.7694
	3462.07	99.7525	99.7201			3462.07	99.7734	99.7637
	3460.14	99.7482	99.7195			3460.14	99.7601	99.7638
	3458.21	99.7503	99.7194			3458.21	99.7529	99.7685
	3456.28	99.7528	99.7178			3456.28	99.7481	99.7708
	3454.36	99.7524	99.7136			3454.36	99.7396	99.7652
	3452.43	99.7489	99.7057			3452.43	99.7259	99.7543
	3450.5	99.7465	99.696			3450.5	99.7108	99.7464
	3448.57	99.7485	99.6883			3448.57	99.6986	99.7463
	3446.64	99.7544	99.6868			3446.64	99.6938	99.7537
	3444.71	99.763	99.6931			3444.71	99.6967	99.7652
	3442.78	99.7712	99.703			3442.78	99.7014	99.7752
	3440.85	99.7734	99.7103			3440.85	99.7019	99.7792
	3438.93	99.7664	99.714			3438.93	99.6987	99.7775
	3437	99.7558	99.7166			3437	99.6954	99.7741
	3435.07	99.7507	99.7208			3435.07	99.6936	99.7734
	3433.14	99.7518	99.7265			3433.14	99.6911	99.7751
	3431.21	99.7539	99.7307			3431.21	99.6877	99.7768
	3429.28	99.7574	99.7354			3429.28	99.688	99.7812
	3427.35	99.764	99.7444			3427.35	99.6952	99.7901
	3425.42	99.7697	99.7549			3425.42	99.7053	99.7984
	3423.5	99.774	99.764			3423.5	99.7114	99.8021
	3421.57	99.7799	99.7715			3421.57	99.7118	99.8036
	3419.64	99.7885	99.7775			3419.64	99.7129	99.8065
	3417.71	99.7989	99.7816			3417.71	99.7221	99.8141
	3415.78	99.8077	99.7859			3415.78	99.7386	99.8256
	3413.85	99.8139	99.7934			3413.85	99.7571	99.836
	3411.92	99.8185	99.8024			3411.92	99.7734	99.8412
	3409.99	99.8209	99.8092			3409.99	99.7862	99.8438
	3408.07	99.8239	99.8136			3408.07	99.7989	99.8497
	3406.14	99.8314	99.8152			3406.14	99.8123	99.8583
	3404.21	99.8394	99.8102			3404.21	99.8215	99.8639
	3402.28	99.8447	99.7998			3402.28	99.8239	99.8632
	3400.35	99.8513	99.7917			3400.35	99.8248	99.8586
	3398.42	99.861	99.7893			3398.42	99.8294	99.8537
	3396.49	99.8672	99.7887			3396.49	99.8363	99.8486
	3394.57	99.8698	99.7872			3394.57	99.8407	99.8407
	3392.64	99.8748	99.7863			3392.64	99.8414	99.829
	3390.71	99.8842	99.7849			3390.71	99.8423	99.8165
	3388.78	99.8939	99.7829			3388.78	99.8474	99.8077
	3386.85	99.8974	99.7795			3386.85	99.8549	99.8035
	3384.92	99.8932	99.773			3384.92	99.8608	99.7994
	3382.99	99.8864	99.7659			3382.99	99.8629	99.7923
	3381.06	99.8806	99.7583			3381.06	99.8597	99.7841
	3379.14	99.8728	99.7469			3379.14	99.8531	99.7765
	3377.21	99.8598	99.7347			3377.21	99.8462	99.7715
	3375.28	99.8439	99.7249			3375.28	99.8386	99.7703
	3373.35	99.8304	99.7192			3373.35	99.8318	99.7716
	3371.42	99.8234	99.7194			3371.42	99.8307	99.7732
	3369.49	99.821	99.7247			3369.49	99.8347	99.7749
	3367.56	99.82	99.7298			3367.56	99.8418	99.7763
	3365.63	99.8202	99.7317			3365.63	99.8513	99.7772
	3363.71	99.8223	99.7326			3363.71	99.8594	99.7773
	3361.78	99.8254	99.7337			3361.78	99.862	99.7735
	3359.85	99.8289	99.734			3359.85	99.8591	99.7648
	3357.92	99.8319	99.735			3357.92	99.853	99.7564
	3355.99	99.8338	99.7366			3355.99	99.8467	99.7527
	3354.06	99.834	99.7363			3354.06	99.8421	99.751
	3352.13	99.8327	99.7339			3352.13	99.8408	99.748
	3350.2	99.8289	99.7299			3350.2	99.8433	99.7438
	3348.28	99.8193	99.7204			3348.28	99.8448	99.7382
	3346.35	99.8055	99.7044			3346.35	99.8407	99.7309
	3344.42	99.7961	99.6915			3344.42	99.8355	99.7259
	3342.49	99.7947	99.6878			3342.49	99.8342	99.7256
	3340.56	99.7972	99.6887			3340.56	99.8342	99.7254
	3338.63	99.8	99.6897			3338.63	99.8309	99.7219
	3336.7	99.8032	99.6896			3336.7	99.8259	99.7182
	3334.77	99.8053	99.6891			3334.77	99.8225	99.7166
	3332.85	99.8042	99.6881			3332.85	99.8201	99.7129
	3330.92	99.8009	99.6862			3330.92	99.8173	99.7048
	3328.99	99.7996	99.6859			3328.99	99.815	99.6979
	3327.06	99.803	99.6903			3327.06	99.814	99.6976
	3325.13	99.8097	99.6975			3325.13	99.8155	99.7016
	3323.2	99.8165	99.7039			3323.2	99.8193	99.7036
	3321.27	99.8197	99.7066			3321.27	99.8223	99.6994
	3319.34	99.8196	99.7066			3319.34	99.8215	99.6905
	3317.42	99.8201	99.7068			3317.42	99.8156	99.6802
	3315.49	99.821	99.7085			3315.49	99.8056	99.6704
	3313.56	99.8189	99.709			3313.56	99.7948	99.6614
	3311.63	99.8169	99.7052			3311.63	99.7844	99.6523
	3309.7	99.8202	99.699			3309.7	99.7746	99.6428
	3307.77	99.8279	99.6956			3307.77	99.7672	99.6339
	3305.84	99.8354	99.6968			3305.84	99.7652	99.6265
	3303.91	99.8392	99.6974			3303.91	99.7666	99.6201
	3301.99	99.8376	99.6927			3301.99	99.7682	99.6153
	3300.06	99.8329	99.6866			3300.06	99.7716	99.6149
	3298.13	99.8326	99.6849			3298.13	99.7779	99.6196
	3296.2	99.8379	99.6872			3296.2	99.7847	99.6271
	3294.27	99.8416	99.6911			3294.27	99.7913	99.6388
	3292.34	99.8387	99.6963			3292.34	99.798	99.6544
	3290.41	99.8333	99.7021			3290.41	99.8025	99.668
	3288.48	99.8323	99.7116			3288.48	99.8069	99.6792
	3286.56	99.8362	99.7263			3286.56	99.8156	99.6945
	3284.63	99.8406	99.7424			3284.63	99.8271	99.7148
	3282.7	99.8415	99.759			3282.7	99.8383	99.7341
	3280.77	99.8395	99.7775			3280.77	99.848	99.7495
	3278.84	99.8376	99.7956			3278.84	99.857	99.7624
	3276.91	99.8373	99.8107			3276.91	99.8678	99.774
	3274.98	99.8377	99.8236			3274.98	99.8812	99.7849
	3273.06	99.837	99.8346			3273.06	99.8932	99.7959
	3271.13	99.8374	99.8422			3271.13	99.9022	99.8069
	3269.2	99.8428	99.8474			3269.2	99.9086	99.8173
	3267.27	99.851	99.8476			3267.27	99.9101	99.8243
	3265.34	99.8553	99.8384			3265.34	99.9074	99.8253
	3263.41	99.8526	99.8225			3263.41	99.905	99.8248
	3261.48	99.8441	99.8059			3261.48	99.9044	99.8269
	3259.55	99.835	99.7904			3259.55	99.9039	99.8314
	3257.63	99.831	99.7776			3257.63	99.9041	99.8368
	3255.7	99.8337	99.7706			3255.7	99.9056	99.8435
	3253.77	99.8393	99.7681			3253.77	99.9055	99.8501
	3251.84	99.8419	99.7664			3251.84	99.9008	99.8544
	3249.91	99.8407	99.7645			3249.91	99.8942	99.8579
	3247.98	99.8407	99.7644			3247.98	99.89	99.8635
	3246.05	99.8437	99.7664			3246.05	99.8898	99.8702
	3244.12	99.8473	99.767			3244.12	99.891	99.8737
	3242.2	99.8513	99.7638			3242.2	99.8902	99.8738
	3240.27	99.8557	99.7587			3240.27	99.8873	99.8745
	3238.34	99.8591	99.755			3238.34	99.8841	99.8771
	3236.41	99.8626	99.7531			3236.41	99.8822	99.8786
	3234.48	99.8672	99.7516			3234.48	99.8821	99.8784
	3232.55	99.8687	99.7491			3232.55	99.88	99.8748
	3230.62	99.8634	99.7443			3230.62	99.8715	99.8636
	3228.69	99.8541	99.7385			3228.69	99.8601	99.8471
	3226.77	99.8447	99.7334			3226.77	99.8507	99.8334
	3224.84	99.8365	99.7268			3224.84	99.8415	99.8253
	3222.91	99.8303	99.7182			3222.91	99.8305	99.8226
	3220.98	99.826	99.7128			3220.98	99.8216	99.8247
	3219.05	99.821	99.7126			3219.05	99.8184	99.8296
	3217.12	99.8151	99.7128			3217.12	99.8174	99.8331
	3215.19	99.8086	99.7081			3215.19	99.8127	99.8312
	3213.26	99.7999	99.698			3213.26	99.803	99.8233
	3211.34	99.7892	99.6873			3211.34	99.7913	99.8144
	3209.41	99.7784	99.6803			3209.41	99.78	99.8088
	3207.48	99.7707	99.6782			3207.48	99.7697	99.8063
	3205.55	99.7685	99.6805			3205.55	99.7588	99.8035
	3203.62	99.7674	99.6839			3203.62	99.7446	99.797
	3201.69	99.7632	99.6867			3201.69	99.7271	99.7882
	3199.76	99.7588	99.6947			3199.76	99.7139	99.7839
	3197.83	99.7571	99.7117			3197.83	99.7114	99.7874
	3195.91	99.7572	99.7305			3195.91	99.7121	99.7914
	3193.98	99.7567	99.7443			3193.98	99.7079	99.7906
	3192.05	99.7563	99.7562			3192.05	99.702	99.7895
	3190.12	99.7561	99.7664			3190.12	99.6962	99.789
	3188.19	99.7546	99.7695			3188.19	99.688	99.786
	3186.26	99.7525	99.7662			3186.26	99.6812	99.782
	3184.33	99.7542	99.7634			3184.33	99.6797	99.7796
	3182.4	99.7591	99.7633			3182.4	99.6801	99.7768
	3180.48	99.7631	99.7632			3180.48	99.6779	99.772
	3178.55	99.7665	99.7643			3178.55	99.6725	99.7677
	3176.62	99.7737	99.7674			3176.62	99.6664	99.7668
	3174.69	99.7855	99.7687			3174.69	99.6631	99.7697
	3172.76	99.7963	99.7669			3172.76	99.6631	99.7712
	3170.83	99.8008	99.7622			3170.83	99.6623	99.7668
	3168.9	99.8004	99.7544			3168.9	99.6571	99.7591
	3166.97	99.8005	99.747			3166.97	99.6492	99.7519
	3165.05	99.8052	99.7466			3165.05	99.6428	99.748
	3163.12	99.8143	99.7546			3163.12	99.6396	99.7479
	3161.19	99.8237	99.7661			3161.19	99.6374	99.7497
	3159.26	99.8299	99.7768			3159.26	99.6358	99.751
	3157.33	99.8328	99.784			3157.33	99.6376	99.7538
	3155.4	99.8345	99.7876			3155.4	99.6447	99.7607
	3153.47	99.841	99.7911			3153.47	99.6567	99.7723
	3151.55	99.8548	99.7977			3151.55	99.6715	99.786
	3149.62	99.8679	99.8054			3149.62	99.6857	99.7963
	3147.69	99.8747	99.8101			3147.69	99.6951	99.7988
	3145.76	99.8778	99.8123			3145.76	99.6999	99.7976
	3143.83	99.8807	99.8157			3143.83	99.7064	99.8006
	3141.9	99.8842	99.8226			3141.9	99.7167	99.8089
	3139.97	99.8853	99.8284			3139.97	99.726	99.8136
	3138.04	99.8802	99.8274			3138.04	99.7294	99.8087
	3136.12	99.8717	99.8209			3136.12	99.7292	99.8019
	3134.19	99.8674	99.8159			3134.19	99.7335	99.8034
	3132.26	99.8707	99.8173			3132.26	99.7463	99.8162
	3130.33	99.8789	99.8237			3130.33	99.7637	99.8336
	3128.4	99.8875	99.83			3128.4	99.7796	99.8466
	3126.47	99.8939	99.8353			3126.47	99.7926	99.854
	3124.54	99.8981	99.8398			3124.54	99.8028	99.858
	3122.61	99.8988	99.8397			3122.61	99.8073	99.8573
	3120.69	99.8954	99.8351			3120.69	99.8074	99.8509
	3118.76	99.8913	99.8298			3118.76	99.8085	99.8426
	3116.83	99.8895	99.8255			3116.83	99.8119	99.8374
	3114.9	99.8893	99.8245			3114.9	99.8162	99.8363
	3112.97	99.8873	99.8286			3112.97	99.8215	99.8367
	3111.04	99.8826	99.8336			3111.04	99.8251	99.8338
	3109.11	99.8758	99.8346			3109.11	99.8247	99.8264
	3107.18	99.8685	99.8336			3107.18	99.8253	99.8205
	3105.26	99.8651	99.8368			3105.26	99.8335	99.8216
	3103.33	99.8685	99.8462			3103.33	99.8479	99.8269
	3101.4	99.8742	99.8566			3101.4	99.8607	99.8307
	3099.47	99.8768	99.8613			3099.47	99.8655	99.8305
	3097.54	99.8767	99.8598			3097.54	99.8646	99.8278
	3095.61	99.8777	99.8568			3095.61	99.8644	99.8263
	3093.68	99.8811	99.8542			3093.68	99.8671	99.8274
	3091.75	99.8858	99.8504			3091.75	99.8711	99.8302
	3089.83	99.89	99.8468			3089.83	99.874	99.8324
	3087.9	99.8899	99.8464			3087.9	99.8732	99.8321
	3085.97	99.8862	99.8476			3085.97	99.8684	99.8304
	3084.04	99.8833	99.8498			3084.04	99.8631	99.8296
	3082.11	99.8835	99.8537			3082.11	99.8592	99.8315
	3080.18	99.8846	99.855			3080.18	99.856	99.8354
	3078.25	99.8833	99.8523			3078.25	99.8544	99.8378
	3076.32	99.8803	99.8512			3076.32	99.855	99.8359
	3074.4	99.8778	99.8524			3074.4	99.8544	99.8323
	3072.47	99.8766	99.8536			3072.47	99.8516	99.83
	3070.54	99.879	99.8597			3070.54	99.8526	99.831
	3068.61	99.8868	99.8742			3068.61	99.8617	99.8383
	3066.68	99.897	99.8903			3066.68	99.8734	99.8494
	3064.75	99.9055	99.902			3064.75	99.8818	99.8588
	3062.82	99.9104	99.9107			3062.82	99.8888	99.8671
	3060.89	99.9129	99.9196			3060.89	99.8954	99.8761
	3058.97	99.9157	99.9304			3058.97	99.899	99.884
	3057.04	99.9184	99.94			3057.04	99.8989	99.8887
	3055.11	99.9157	99.9425			3055.11	99.8965	99.8879
	3053.18	99.9054	99.9384			3053.18	99.8918	99.8789
	3051.25	99.8935	99.9347			3051.25	99.8834	99.8639
	3049.32	99.8818	99.9324			3049.32	99.8701	99.8476
	3047.39	99.8643	99.925			3047.39	99.8501	99.8299
	3045.46	99.8377	99.9076			3045.46	99.8216	99.807
	3043.54	99.8062	99.8822			3043.54	99.7861	99.7782
	3041.61	99.7762	99.8556			3041.61	99.7481	99.7492
	3039.68	99.7485	99.8313			3039.68	99.7114	99.7235
	3037.75	99.7188	99.8058			3037.75	99.6754	99.6957
	3035.82	99.6821	99.7745			3035.82	99.635	99.6589
	3033.89	99.6365	99.7356			3033.89	99.5844	99.6119
	3031.96	99.5832	99.6872			3031.96	99.5234	99.5575
	3030.04	99.5243	99.6308			3030.04	99.4584	99.4999
	3028.11	99.4623	99.5724			3028.11	99.3946	99.4428
	3026.18	99.3996	99.5165			3026.18	99.3329	99.388
	3024.25	99.3381	99.4648			3024.25	99.2749	99.3368
	3022.32	99.2802	99.4172			3022.32	99.2218	99.2911
	3020.39	99.229	99.3719			3020.39	99.1731	99.2502
	3018.46	99.187	99.3299			3018.46	99.1286	99.2135
	3016.53	99.1558	99.2961			3016.53	99.0901	99.1839
	3014.61	99.135	99.2722			3014.61	99.0583	99.1625
	3012.68	99.1224	99.2558			3012.68	99.0339	99.146
	3010.75	99.1141	99.2446			3010.75	99.0171	99.1317
	3008.82	99.1083	99.2379			3008.82	99.0054	99.1201
	3006.89	99.1059	99.235			3006.89	98.9981	99.1151
	3004.96	99.1074	99.2333			3004.96	98.9962	99.1185
	3003.03	99.1108	99.2311			3003.03	98.9973	99.1231
	3001.1	99.1097	99.2255			3001.1	98.9933	99.1174
	2999.18	99.1001	99.2127			2999.18	98.9792	99.1007
	2997.25	99.0848	99.1927			2997.25	98.9586	99.0807
	2995.32	99.0631	99.1661			2995.32	98.9334	99.0561
	2993.39	99.0297	99.1317			2993.39	98.8984	99.0211
	2991.46	98.9869	99.0903			2991.46	98.8515	98.9783
	2989.53	98.9428	99.0447			2989.53	98.799	98.9325
	2987.6	98.8985	98.9966			2987.6	98.7482	98.8848
	2985.67	98.8508	98.9464			2985.67	98.7014	98.8384
	2983.75	98.8025	98.8955			2983.75	98.6584	98.7967
	2981.82	98.7611	98.8513			2981.82	98.621	98.7605
	2979.89	98.7296	98.8187			2979.89	98.5906	98.7305
	2977.96	98.7034	98.7935			2977.96	98.5652	98.7072
	2976.03	98.6808	98.7715			2976.03	98.545	98.6902
	2974.1	98.6625	98.7537			2974.1	98.5299	98.6772
	2972.17	98.6443	98.7398			2972.17	98.5155	98.6626
	2970.24	98.6228	98.7265			2970.24	98.4974	98.6421
	2968.32	98.5983	98.711			2968.32	98.478	98.6196
	2966.39	98.5729	98.694			2966.39	98.4626	98.6019
	2964.46	98.5501	98.6784			2964.46	98.4549	98.5901
	2962.53	98.5318	98.6664			2962.53	98.4541	98.5827
	2960.6	98.5137	98.6545			2960.6	98.4532	98.5745
	2958.67	98.4905	98.6399			2958.67	98.4449	98.559
	2956.74	98.4655	98.6272			2956.74	98.4299	98.5383
	2954.81	98.446	98.6208			2954.81	98.414	98.5208
	2952.89	98.4324	98.6169			2952.89	98.402	98.5109
	2950.96	98.4218	98.6116			2950.96	98.3961	98.5081
	2949.03	98.4165	98.6082			2949.03	98.3959	98.5115
	2947.1	98.4199	98.6106			2947.1	98.3994	98.5197
	2945.17	98.4305	98.617			2945.17	98.4057	98.5296
	2943.24	98.4416	98.6242			2943.24	98.4137	98.54
	2941.31	98.4506	98.6322			2941.31	98.4242	98.5536
	2939.38	98.4629	98.6456			2939.38	98.4416	98.5749
	2937.46	98.4854	98.6681			2937.46	98.4679	98.6072
	2935.53	98.5204	98.6996			2935.53	98.5031	98.6493
	2933.6	98.5636	98.7378			2933.6	98.5477	98.6967
	2931.67	98.6116	98.7834			2931.67	98.6004	98.7493
	2929.74	98.6653	98.8379			2929.74	98.6617	98.8119
	2927.81	98.7258	98.9014			2927.81	98.7344	98.8862
	2925.88	98.7966	98.9732			2925.88	98.8185	98.968
	2923.95	98.8808	99.0503			2923.95	98.9082	99.0518
	2922.03	98.9737	99.13			2922.03	98.9976	99.1349
	2920.1	99.0688	99.2129			2920.1	99.0875	99.2187
	2918.17	99.1625	99.2977			2918.17	99.1774	99.3021
	2916.24	99.2508	99.3792			2916.24	99.2622	99.3805
	2914.31	99.3324	99.4542			2914.31	99.3403	99.454
	2912.38	99.4112	99.5238			2912.38	99.4161	99.527
	2910.45	99.4885	99.5897			2910.45	99.4915	99.5982
	2908.53	99.5576	99.6489			2908.53	99.5596	99.6602
	2906.6	99.6108	99.6964			2906.6	99.6111	99.7064
	2904.67	99.6488	99.7297			2904.67	99.6445	99.7387
	2902.74	99.6784	99.7515			2902.74	99.6676	99.7646
	2900.81	99.7029	99.7681			2900.81	99.6875	99.7864
	2898.88	99.7221	99.7809			2898.88	99.7044	99.8024
	2896.95	99.7392	99.79			2896.95	99.7163	99.8166
	2895.02	99.7594	99.7997			2895.02	99.7278	99.8347
	2893.1	99.7834	99.8132			2893.1	99.7467	99.8548
	2891.17	99.8063	99.8269			2891.17	99.7707	99.8719
	2889.24	99.8239	99.8375			2889.24	99.7909	99.8847
	2887.31	99.839	99.8471			2887.31	99.8032	99.8944
	2885.38	99.8538	99.8575			2885.38	99.8095	99.9006
	2883.45	99.8641	99.8679			2883.45	99.8119	99.9024
	2881.52	99.8663	99.8762			2881.52	99.8117	99.9009
	2879.59	99.8632	99.8808			2879.59	99.8097	99.8954
	2877.67	99.8584	99.8833			2877.67	99.8045	99.8842
	2875.74	99.8533	99.8862			2875.74	99.798	99.8698
	2873.81	99.8474	99.8876			2873.81	99.7953	99.8589
	2871.88	99.839	99.885			2871.88	99.796	99.8542
	2869.95	99.83	99.8813			2869.95	99.796	99.8522
	2868.02	99.8255	99.8813			2868.02	99.794	99.8493
	2866.09	99.8251	99.8826			2866.09	99.7869	99.8431
	2864.16	99.8221	99.88			2864.16	99.7736	99.8313
	2862.24	99.8161	99.8755			2862.24	99.76	99.8161
	2860.31	99.8142	99.8735			2860.31	99.7515	99.8041
	2858.38	99.8186	99.8739			2858.38	99.7486	99.7982
	2856.45	99.8253	99.8742			2856.45	99.7494	99.7961
	2854.52	99.8306	99.8738			2854.52	99.7517	99.7958
	2852.59	99.8326	99.8733			2852.59	99.7524	99.7955
	2850.66	99.8331	99.8742			2850.66	99.7521	99.7952
	2848.73	99.8351	99.8788			2848.73	99.7541	99.798
	2846.81	99.8367	99.8856			2846.81	99.7588	99.8045
	2844.88	99.8358	99.8903			2844.88	99.7665	99.8128
	2842.95	99.8348	99.8928			2842.95	99.7764	99.8208
	2841.02	99.8348	99.8952			2841.02	99.7844	99.8262
	2839.09	99.8323	99.896			2839.09	99.7882	99.8282
	2837.16	99.8253	99.8935			2837.16	99.7914	99.8294
	2835.23	99.819	99.8912			2835.23	99.7973	99.8338
	2833.3	99.8178	99.8919			2833.3	99.8047	99.84
	2831.38	99.8197	99.8929			2831.38	99.8102	99.8411
	2829.45	99.8243	99.892			2829.45	99.8144	99.8369
	2827.52	99.8317	99.8909			2827.52	99.8185	99.8349
	2825.59	99.8376	99.8911			2825.59	99.822	99.8384
	2823.66	99.84	99.8933			2823.66	99.8241	99.8428
	2821.73	99.8398	99.8976			2821.73	99.8243	99.8449
	2819.8	99.8399	99.9031			2819.8	99.8255	99.8468
	2817.87	99.8453	99.9097			2817.87	99.8318	99.8528
	2815.95	99.8577	99.9181			2815.95	99.8447	99.8629
	2814.02	99.8718	99.9287			2814.02	99.8614	99.8738
	2812.09	99.8815	99.9381			2812.09	99.8765	99.883
	2810.16	99.8859	99.9431			2810.16	99.8871	99.8896
	2808.23	99.8894	99.946			2808.23	99.8956	99.8949
	2806.3	99.8955	99.9497			2806.3	99.9058	99.9001
	2804.37	99.9041	99.9536			2804.37	99.9168	99.9051
	2802.44	99.9151	99.9565			2802.44	99.9262	99.9103
	2800.52	99.9252	99.9588			2800.52	99.9312	99.9154
	2798.59	99.9279	99.96			2798.59	99.9313	99.9153
	2796.66	99.9222	99.9573			2796.66	99.9272	99.9076
	2794.73	99.9117	99.9508			2794.73	99.9197	99.8962
	2792.8	99.8996	99.9441			2792.8	99.9094	99.8869
	2790.87	99.8878	99.9396			2790.87	99.8975	99.8791
	2788.94	99.876	99.9361			2788.94	99.8861	99.8693
	2787.02	99.8654	99.9344			2787.02	99.8782	99.859
	2785.09	99.8584	99.9362			2785.09	99.8745	99.8519
	2783.16	99.8559	99.94			2783.16	99.8735	99.8495
	2781.23	99.8568	99.944			2781.23	99.8748	99.8516
	2779.3	99.8569	99.9474			2779.3	99.8774	99.8557
	2777.37	99.8544	99.9493			2777.37	99.8778	99.8597
	2775.44	99.8519	99.9497			2775.44	99.8733	99.8624
	2773.51	99.8516	99.9486			2773.51	99.8645	99.8633
	2771.59	99.8526	99.9479			2771.59	99.8562	99.8636
	2769.66	99.8516	99.9475			2769.66	99.8513	99.8637
	2767.73	99.8472	99.9454			2767.73	99.8488	99.8626
	2765.8	99.8445	99.9417			2765.8	99.8471	99.8608
	2763.87	99.846	99.9371			2763.87	99.8462	99.8593
	2761.94	99.8477	99.9327			2761.94	99.8482	99.8586
	2760.01	99.8471	99.931			2760.01	99.8546	99.8602
	2758.08	99.8445	99.9318			2758.08	99.8629	99.8651
	2756.16	99.8406	99.9317			2756.16	99.8699	99.8715
	2754.23	99.838	99.9289			2754.23	99.8755	99.8773
	2752.3	99.8363	99.9229			2752.3	99.8794	99.8809
	2750.37	99.8321	99.9127			2750.37	99.8801	99.8799
	2748.44	99.8272	99.901			2748.44	99.8786	99.8751
	2746.51	99.8273	99.8925			2746.51	99.8777	99.8695
	2744.58	99.8333	99.8861			2744.58	99.8782	99.8641
	2742.65	99.8408	99.8796			2742.65	99.8789	99.8599
	2740.73	99.8477	99.8754			2740.73	99.8783	99.8586
	2738.8	99.8532	99.8726			2738.8	99.8747	99.8572
	2736.87	99.8558	99.8671			2736.87	99.8677	99.8521
	2734.94	99.8561	99.8585			2734.94	99.8613	99.8456
	2733.01	99.8561	99.8511			2733.01	99.8577	99.8407
	2731.08	99.856	99.8474			2731.08	99.8556	99.8375
	2729.15	99.8547	99.8458			2729.15	99.8536	99.8324
	2727.22	99.8537	99.8445			2727.22	99.8516	99.8241
	2725.3	99.8561	99.8442			2725.3	99.8523	99.8182
	2723.37	99.8623	99.8449			2723.37	99.8567	99.818
	2721.44	99.8693	99.8434			2721.44	99.8613	99.8195
	2719.51	99.8743	99.8396			2719.51	99.8649	99.8175
	2717.58	99.8766	99.8377			2717.58	99.8674	99.8143
	2715.65	99.8778	99.8401			2715.65	99.8681	99.8152
	2713.72	99.8816	99.8428			2713.72	99.8669	99.8221
	2711.79	99.8906	99.8442			2711.79	99.8666	99.8328
	2709.87	99.9022	99.8443			2709.87	99.8682	99.8411
	2707.94	99.911	99.8433			2707.94	99.8688	99.8423
	2706.01	99.9133	99.8423			2706.01	99.8671	99.839
	2704.08	99.9079	99.8415			2704.08	99.8639	99.835
	2702.15	99.8985	99.8388			2702.15	99.8608	99.8308
	2700.22	99.8905	99.8345			2700.22	99.8584	99.8292
	2698.29	99.8859	99.8325			2698.29	99.8567	99.8317
	2696.36	99.8841	99.8335			2696.36	99.8548	99.8354
	2694.44	99.885	99.8364			2694.44	99.8522	99.8363
	2692.51	99.8869	99.84			2692.51	99.8485	99.8353
	2690.58	99.8883	99.8448			2690.58	99.8439	99.8359
	2688.65	99.8903	99.8527			2688.65	99.8399	99.8429
	2686.72	99.8942	99.8614			2686.72	99.8384	99.8561
	2684.79	99.8974	99.8664			2684.79	99.8379	99.8689
	2682.86	99.8979	99.8691			2682.86	99.8359	99.8775
	2680.93	99.8984	99.8745			2680.93	99.8326	99.8824
	2679.01	99.8996	99.88			2679.01	99.8286	99.8839
	2677.08	99.9001	99.8803			2677.08	99.8246	99.8824
	2675.15	99.8998	99.8783			2675.15	99.8228	99.8797
	2673.22	99.898	99.878			2673.22	99.8234	99.8774
	2671.29	99.8949	99.8768			2671.29	99.8249	99.8763
	2669.36	99.8918	99.8713			2669.36	99.8268	99.8738
	2667.43	99.8873	99.8622			2667.43	99.828	99.8681
	2665.51	99.8807	99.8539			2665.51	99.8289	99.8634
	2663.58	99.8745	99.8488			2663.58	99.8296	99.8633
	2661.65	99.8696	99.8442			2661.65	99.8282	99.8646
	2659.72	99.8658	99.8381			2659.72	99.8241	99.863
	2657.79	99.8627	99.8328			2657.79	99.8187	99.8588
	2655.86	99.8594	99.8294			2655.86	99.812	99.8533
	2653.93	99.854	99.826			2653.93	99.8031	99.8464
	2652	99.8466	99.8225			2652	99.794	99.8388
	2650.08	99.8387	99.8191			2650.08	99.7885	99.8317
	2648.15	99.8309	99.8142			2648.15	99.7873	99.8256
	2646.22	99.8242	99.81			2646.22	99.7881	99.8214
	2644.29	99.819	99.8086			2644.29	99.7881	99.8186
	2642.36	99.8128	99.8065			2642.36	99.7852	99.8125
	2640.43	99.8041	99.8023			2640.43	99.7803	99.8003
	2638.5	99.7945	99.7995			2638.5	99.7768	99.7853
	2636.57	99.7874	99.7996			2636.57	99.7766	99.7736
	2634.65	99.7841	99.8009			2634.65	99.7798	99.768
	2632.72	99.7827	99.8014			2632.72	99.7839	99.7674
	2630.79	99.7833	99.8023			2630.79	99.7873	99.7692
	2628.86	99.7871	99.8061			2628.86	99.7907	99.7716
	2626.93	99.7929	99.8115			2626.93	99.7942	99.7736
	2625	99.7994	99.8155			2625	99.7984	99.7756
	2623.07	99.8067	99.821			2623.07	99.8039	99.78
	2621.14	99.8125	99.8305			2621.14	99.8105	99.7881
	2619.22	99.8169	99.8392			2619.22	99.8182	99.7973
	2617.29	99.8208	99.8413			2617.29	99.827	99.8028
	2615.36	99.822	99.8388			2615.36	99.8342	99.8004
	2613.43	99.8201	99.8368			2613.43	99.8388	99.7905
	2611.5	99.8178	99.8375			2611.5	99.8416	99.7788
	2609.57	99.8155	99.841			2609.57	99.8439	99.7724
	2607.64	99.8152	99.8463			2607.64	99.8471	99.7734
	2605.71	99.8189	99.8508			2605.71	99.851	99.7777
	2603.79	99.8254	99.8533			2603.79	99.8544	99.7796
	2601.86	99.8314	99.8561			2601.86	99.8582	99.7779
	2599.93	99.8342	99.86			2599.93	99.8624	99.7746
	2598	99.8322	99.8646			2598	99.8654	99.7706
	2596.07	99.8271	99.8684			2596.07	99.8662	99.7671
	2594.14	99.8235	99.8716			2594.14	99.8681	99.7667
	2592.21	99.8253	99.8773			2592.21	99.8765	99.7722
	2590.28	99.8303	99.8848			2590.28	99.8903	99.7794
	2588.36	99.8338	99.8905			2588.36	99.9018	99.7817
	2586.43	99.8352	99.895			2586.43	99.9058	99.7794
	2584.5	99.8367	99.9001			2584.5	99.9043	99.7752
	2582.57	99.8397	99.9039			2582.57	99.9033	99.772
	2580.64	99.8439	99.9059			2580.64	99.9062	99.7734
	2578.71	99.8473	99.9066			2578.71	99.9096	99.7778
	2576.78	99.8479	99.9035			2576.78	99.909	99.7809
	2574.85	99.8465	99.8949			2574.85	99.9043	99.7804
	2572.93	99.8445	99.8831			2572.93	99.897	99.7759
	2571	99.8423	99.8738			2571	99.8901	99.7703
	2569.07	99.8411	99.871			2569.07	99.8886	99.769
	2567.14	99.8409	99.8725			2567.14	99.8916	99.7721
	2565.21	99.8399	99.8732			2565.21	99.8933	99.7738
	2563.28	99.8365	99.8709			2563.28	99.8905	99.7714
	2561.35	99.8311	99.8658			2561.35	99.8839	99.7666
	2559.42	99.8253	99.8599			2559.42	99.8758	99.7625
	2557.5	99.8207	99.8569			2557.5	99.8701	99.7607
	2555.57	99.8192	99.8577			2555.57	99.8705	99.7615
	2553.64	99.8215	99.8603			2553.64	99.8756	99.7634
	2551.71	99.8267	99.862			2551.71	99.8794	99.7655
	2549.78	99.833	99.8619			2549.78	99.8777	99.7691
	2547.85	99.837	99.8588			2547.85	99.8702	99.7734
	2545.92	99.8365	99.8527			2545.92	99.8596	99.7748
	2544	99.835	99.8473			2544	99.8499	99.7736
	2542.07	99.8372	99.8445			2542.07	99.8439	99.7752
	2540.14	99.8449	99.8434			2540.14	99.8424	99.7841
	2538.21	99.8555	99.8441			2538.21	99.8449	99.799
	2536.28	99.8646	99.8467			2536.28	99.8481	99.8143
	2534.35	99.8723	99.8505			2534.35	99.8507	99.8255
	2532.42	99.8813	99.8549			2532.42	99.8536	99.8338
	2530.49	99.891	99.8581			2530.49	99.8567	99.8412
	2528.57	99.8984	99.8604			2528.57	99.8572	99.8478
	2526.64	99.903	99.8645			2526.64	99.8555	99.8534
	2524.71	99.9073	99.8697			2524.71	99.8549	99.8586
	2522.78	99.9119	99.8725			2522.78	99.8582	99.8631
	2520.85	99.9145	99.8738			2520.85	99.8629	99.8649
	2518.92	99.9162	99.8775			2518.92	99.8658	99.8634
	2516.99	99.9209	99.8839			2516.99	99.8671	99.8622
	2515.06	99.9258	99.8889			2515.06	99.8667	99.8632
	2513.14	99.9264	99.8906			2513.14	99.8655	99.8645
	2511.21	99.9243	99.891			2511.21	99.8648	99.8646
	2509.28	99.9209	99.8912			2509.28	99.8639	99.8631
	2507.35	99.9156	99.8911			2507.35	99.8628	99.8584
	2505.42	99.9086	99.891			2505.42	99.8618	99.8514
	2503.49	99.9027	99.8927			2503.49	99.862	99.8458
	2501.56	99.8991	99.8965			2501.56	99.8648	99.8442
	2499.63	99.8974	99.9005			2499.63	99.8684	99.8449
	2497.71	99.8976	99.9057			2497.71	99.8721	99.8454
	2495.78	99.8989	99.9141			2495.78	99.8769	99.846
	2493.85	99.8992	99.9234			2493.85	99.8805	99.8465
	2491.92	99.8978	99.9297			2491.92	99.8784	99.8454
	2489.99	99.8959	99.9332			2489.99	99.8721	99.8427
	2488.06	99.895	99.9354			2488.06	99.8677	99.8393
	2486.13	99.8947	99.9343			2486.13	99.8666	99.8354
	2484.2	99.894	99.9287			2484.2	99.8674	99.8327
	2482.28	99.8928	99.9214			2482.28	99.8684	99.8305
	2480.35	99.8901	99.9157			2480.35	99.868	99.8265
	2478.42	99.8871	99.9135			2478.42	99.8671	99.8219
	2476.49	99.8856	99.9134			2476.49	99.8676	99.8188
	2474.56	99.8858	99.9143			2474.56	99.8722	99.8181
	2472.63	99.8876	99.9173			2472.63	99.8811	99.8201
	2470.7	99.8897	99.9211			2470.7	99.8875	99.8217
	2468.77	99.8906	99.9232			2468.77	99.887	99.8201
	2466.85	99.8903	99.9233			2466.85	99.883	99.8182
	2464.92	99.8889	99.9234			2464.92	99.8805	99.8182
	2462.99	99.8866	99.9247			2462.99	99.8807	99.8201
	2461.06	99.8845	99.9257			2461.06	99.881	99.8214
	2459.13	99.8824	99.9236			2459.13	99.878	99.8193
	2457.2	99.8807	99.9185			2457.2	99.8726	99.8149
	2455.27	99.8808	99.9119			2455.27	99.8676	99.8122
	2453.34	99.882	99.9057			2453.34	99.8641	99.8131
	2451.42	99.8812	99.9011			2451.42	99.8612	99.8149
	2449.49	99.8788	99.8988			2449.49	99.8592	99.8151
	2447.56	99.8782	99.8982			2447.56	99.8581	99.8163
	2445.63	99.8815	99.8979			2445.63	99.8589	99.8218
	2443.7	99.8873	99.8979			2443.7	99.8641	99.8315
	2441.77	99.8917	99.9002			2441.77	99.8703	99.841
	2439.84	99.8932	99.9052			2439.84	99.8716	99.8467
	2437.91	99.8964	99.9105			2437.91	99.8702	99.8514
	2435.99	99.903	99.9137			2435.99	99.8695	99.8576
	2434.06	99.9082	99.9145			2434.06	99.8693	99.8631
	2432.13	99.9104	99.9161			2432.13	99.8713	99.8672
	2430.2	99.9107	99.9186			2430.2	99.876	99.8708
	2428.27	99.9075	99.9192			2428.27	99.8794	99.8736
	2426.34	99.9029	99.92			2426.34	99.8806	99.8753
	2424.41	99.9028	99.9263			2424.41	99.8815	99.8757
	2422.49	99.9067	99.9355			2422.49	99.8817	99.8753
	2420.56	99.9061	99.9396			2420.56	99.8792	99.8752
	2418.63	99.8979	99.9364			2418.63	99.8752	99.8743
	2416.7	99.8888	99.9313			2416.7	99.873	99.8718
	2414.77	99.8841	99.9293			2414.77	99.8735	99.8697
	2412.84	99.8847	99.931			2412.84	99.876	99.8694
	2410.91	99.8887	99.9328			2410.91	99.8796	99.8688
	2408.98	99.8925	99.9333			2408.98	99.8828	99.8682
	2407.06	99.8922	99.9334			2407.06	99.8853	99.87
	2405.13	99.8868	99.9328			2405.13	99.8872	99.8727
	2403.2	99.8788	99.9309			2403.2	99.8877	99.873
	2401.27	99.8714	99.9287			2401.27	99.8874	99.8718
	2399.34	99.8653	99.9279			2399.34	99.8885	99.8725
	2397.41	99.8595	99.9278			2397.41	99.8898	99.8748
	2395.48	99.8534	99.9264			2395.48	99.8895	99.8761
	2393.55	99.8476	99.9237			2393.55	99.8897	99.8766
	2391.63	99.844	99.9209			2391.63	99.8928	99.8787
	2389.7	99.8423	99.9188			2389.7	99.8988	99.8844
	2387.77	99.8408	99.9195			2387.77	99.9065	99.8946
	2385.84	99.8379	99.9238			2385.84	99.913	99.905
	2383.91	99.8331	99.9274			2383.91	99.9166	99.91
	2381.98	99.8277	99.9282			2381.98	99.9189	99.9096
	2380.05	99.8232	99.9277			2380.05	99.9228	99.9074
	2378.12	99.821	99.926			2378.12	99.9285	99.9054
	2376.2	99.8213	99.9228			2376.2	99.9322	99.9042
	2374.27	99.8208	99.917			2374.27	99.9293	99.902
	2372.34	99.8174	99.908			2372.34	99.9205	99.8986
	2370.41	99.8127	99.8988			2370.41	99.9108	99.8958
	2368.48	99.8104	99.8936			2368.48	99.9048	99.8946
	2366.55	99.8126	99.8915			2366.55	99.9038	99.8954
	2364.62	99.8164	99.8892			2364.62	99.904	99.8961
	2362.69	99.8179	99.8865			2362.69	99.9033	99.8967
	2360.77	99.8183	99.8854			2360.77	99.9038	99.8993
	2358.84	99.8195	99.885			2358.84	99.9045	99.9036
	2356.91	99.8212	99.8837			2356.91	99.9024	99.9086
	2354.98	99.8239	99.8817			2354.98	99.8996	99.9148
	2353.05	99.8287	99.8799			2353.05	99.8996	99.9225
	2351.12	99.8351	99.8774			2351.12	99.9009	99.9305
	2349.19	99.8422	99.875			2349.19	99.9026	99.9374
	2347.26	99.8471	99.8746			2347.26	99.9041	99.9421
	2345.34	99.8492	99.8765			2345.34	99.9029	99.9437
	2343.41	99.8532	99.878			2343.41	99.9014	99.9444
	2341.48	99.8612	99.8761			2341.48	99.9031	99.9453
	2339.55	99.8682	99.8724			2339.55	99.9053	99.9444
	2337.62	99.8711	99.8712			2337.62	99.9053	99.9414
	2335.69	99.8725	99.873			2335.69	99.9037	99.9374
	2333.76	99.8745	99.8761			2333.76	99.9014	99.9327
	2331.83	99.8769	99.8805			2331.83	99.8993	99.9284
	2329.91	99.8815	99.8877			2329.91	99.9001	99.9281
	2327.98	99.8867	99.8949			2327.98	99.9039	99.9306
	2326.05	99.8889	99.8961			2326.05	99.9066	99.9307
	2324.12	99.8899	99.8926			2324.12	99.9064	99.9266
	2322.19	99.8953	99.8913			2322.19	99.9046	99.9206
	2320.26	99.9059	99.8945			2320.26	99.9024	99.9159
	2318.33	99.9179	99.8978			2318.33	99.9005	99.9143
	2316.4	99.928	99.8987			2316.4	99.9011	99.9144
	2314.48	99.9338	99.8978			2314.48	99.9041	99.9131
	2312.55	99.9341	99.8947			2312.55	99.9054	99.9073
	2310.62	99.9297	99.8896			2310.62	99.9032	99.898
	2308.69	99.9242	99.8864			2308.69	99.8998	99.8889
	2306.76	99.9193	99.8871			2306.76	99.8956	99.8812
	2304.83	99.916	99.8909			2304.83	99.8914	99.8747
	2302.9	99.9146	99.8961			2302.9	99.8892	99.8713
	2300.98	99.9125	99.9004			2300.98	99.8886	99.8711
	2299.05	99.9108	99.9032			2299.05	99.8889	99.8727
	2297.12	99.9125	99.9056			2297.12	99.8905	99.8742
	2295.19	99.915	99.9069			2295.19	99.8919	99.8743
	2293.26	99.9139	99.9078			2293.26	99.8925	99.874
	2291.33	99.9111	99.9105			2291.33	99.8929	99.8744
	2289.4	99.9106	99.914			2289.4	99.8936	99.8731
	2287.47	99.9128	99.9148			2287.47	99.8928	99.8688
	2285.55	99.9156	99.9134			2285.55	99.8898	99.8638
	2283.62	99.9182	99.9115			2283.62	99.8856	99.8613
	2281.69	99.9198	99.9086			2281.69	99.8806	99.8603
	2279.76	99.9185	99.9048			2279.76	99.8745	99.8582
	2277.83	99.915	99.9023			2277.83	99.8694	99.8551
	2275.9	99.914	99.9028			2275.9	99.868	99.8547
	2273.97	99.9184	99.907			2273.97	99.8703	99.8587
	2272.04	99.9246	99.9129			2272.04	99.8754	99.865
	2270.12	99.9269	99.9168			2270.12	99.8816	99.8708
	2268.19	99.9242	99.9178			2268.19	99.8846	99.8733
	2266.26	99.9196	99.9176			2266.26	99.8838	99.8731
	2264.33	99.9162	99.9175			2264.33	99.8828	99.8737
	2262.4	99.9146	99.9169			2262.4	99.8838	99.8768
	2260.47	99.9127	99.9152			2260.47	99.886	99.8802
	2258.54	99.9097	99.9141			2258.54	99.8878	99.8823
	2256.61	99.905	99.9125			2256.61	99.8867	99.8825
	2254.69	99.8983	99.9094			2254.69	99.8822	99.8803
	2252.76	99.8906	99.9065			2252.76	99.8777	99.8767
	2250.83	99.8826	99.9052			2250.83	99.8741	99.8721
	2248.9	99.8764	99.9043			2248.9	99.8725	99.8672
	2246.97	99.8743	99.9029			2246.97	99.8742	99.8639
	2245.04	99.8734	99.9007			2245.04	99.8751	99.862
	2243.11	99.8698	99.8994			2243.11	99.8723	99.8604
	2241.18	99.8665	99.9003			2241.18	99.8712	99.8607
	2239.26	99.868	99.9029			2239.26	99.8765	99.8651
	2237.33	99.8721	99.9077			2237.33	99.8846	99.8717
	2235.4	99.8752	99.9136			2235.4	99.8905	99.8784
	2233.47	99.8773	99.9172			2233.47	99.8932	99.8839
	2231.54	99.8785	99.9176			2231.54	99.8928	99.885
	2229.61	99.8796	99.918			2229.61	99.89	99.8813
	2227.68	99.8817	99.9197			2227.68	99.8862	99.8766
	2225.75	99.8829	99.9194			2225.75	99.8824	99.8722
	2223.83	99.8805	99.9142			2223.83	99.879	99.8673
	2221.9	99.8751	99.9075			2221.9	99.8769	99.8608
	2219.97	99.8693	99.9048			2219.97	99.8765	99.8529
	2218.04	99.8643	99.905			2218.04	99.8746	99.845
	2216.11	99.859	99.903			2216.11	99.8685	99.8379
	2214.18	99.8537	99.8986			2214.18	99.8616	99.8332
	2212.25	99.85	99.8954			2212.25	99.8579	99.8314
	2210.32	99.8489	99.895			2210.32	99.8578	99.8315
	2208.4	99.8508	99.8971			2208.4	99.8612	99.8339
	2206.47	99.8535	99.8999			2206.47	99.868	99.839
	2204.54	99.855	99.9019			2204.54	99.8752	99.8439
	2202.61	99.8557	99.9026			2202.61	99.8804	99.8462
	2200.68	99.8567	99.9026			2200.68	99.8843	99.8478
	2198.75	99.8585	99.9029			2198.75	99.8888	99.8514
	2196.82	99.8616	99.9041			2196.82	99.8934	99.8551
	2194.89	99.8658	99.9056			2194.89	99.8968	99.8557
	2192.97	99.8698	99.9049			2192.97	99.899	99.8528
	2191.04	99.8718	99.9007			2191.04	99.9011	99.8495
	2189.11	99.8715	99.8956			2189.11	99.9039	99.8485
	2187.18	99.8712	99.891			2187.18	99.9071	99.8495
	2185.25	99.8706	99.8839			2185.25	99.9083	99.8492
	2183.32	99.8703	99.8751			2183.32	99.907	99.8482
	2181.39	99.8712	99.8688			2181.39	99.9039	99.8505
	2179.47	99.8736	99.8646			2179.47	99.8999	99.8547
	2177.54	99.8751	99.8597			2177.54	99.8948	99.856
	2175.61	99.8738	99.8487			2175.61	99.89	99.8598
	2173.68	99.8713	99.8388			2173.68	99.8859	99.8618
	2171.75	99.8696	99.8315			2171.75	99.8815	99.8641
	2169.82	99.8683	99.827			2169.82	99.8771	99.8683
	2167.89	99.8673	99.828			2167.89	99.8734	99.8778
	2165.96	99.8668	99.8341			2165.96	99.8696	99.8903
	2164.04	99.8679	99.8418			2164.04	99.866	99.9005
	2162.11	99.8696	99.8495			2162.11	99.8622	99.9084
	2160.18	99.8676	99.8568			2160.18	99.856	99.9158
	2158.25	99.8632	99.8641			2158.25	99.8506	99.9218
	2156.32	99.862	99.873			2156.32	99.8482	99.9251
	2154.39	99.8658	99.8824			2154.39	99.847	99.9255
	2152.46	99.8723	99.889			2152.46	99.847	99.9236
	2150.53	99.879	99.8914			2150.53	99.8469	99.9196
	2148.61	99.8849	99.8921			2148.61	99.8441	99.9141
	2146.68	99.8907	99.894			2146.68	99.8422	99.9068
	2144.75	99.8964	99.8938			2144.75	99.8435	99.8979
	2142.82	99.9002	99.8872			2142.82	99.8438	99.8778
	2140.89	99.9019	99.8754			2140.89	99.8416	99.8491
	2138.96	99.9027	99.8615			2138.96	99.8386	99.8119
	2137.03	99.9025	99.8447			2137.03	99.8347	99.771
	2135.1	99.8997	99.8222			2135.1	99.8297	99.7243
	2133.18	99.894	99.794			2133.18	99.8259	99.6715
	2131.25	99.8874	99.7616			2131.25	99.8234	99.6146
	2129.32	99.881	99.7249			2129.32	99.8208	99.5532
	2127.39	99.8737	99.685			2127.39	99.8176	99.4881
	2125.46	99.867	99.6452			2125.46	99.8132	99.4236
	2123.53	99.8638	99.6066			2123.53	99.8081	99.3623
	2121.6	99.8634	99.5674			2121.6	99.8057	99.3037
	2119.67	99.8623	99.5295			2119.67	99.8073	99.2479
	2117.75	99.8598	99.491			2117.75	99.8102	99.1795
	2115.82	99.8578	99.4598			2115.82	99.8117	99.1177
	2113.89	99.8578	99.4375			2113.89	99.813	99.066
	2111.96	99.8596	99.4213			2111.96	99.817	99.024
	2110.03	99.862	99.4063			2110.03	99.8245	98.9884
	2108.1	99.8645	99.3894			2108.1	99.8315	98.9565
	2106.17	99.8676	99.3715			2106.17	99.8358	98.9282
	2104.24	99.8712	99.3546			2104.24	99.8384	98.9043
	2102.32	99.8722	99.3381			2102.32	99.8391	98.8827
	2100.39	99.8691	99.3214			2100.39	99.8365	98.8623
	2098.46	99.8646	99.307			2098.46	99.8331	98.847
	2096.53	99.8614	99.2968			2096.53	99.8325	98.8422
	2094.6	99.8607	99.2917			2094.6	99.8348	98.8489
	2092.67	99.8619	99.2917			2092.67	99.8361	98.8621
	2090.74	99.8619	99.2936			2090.74	99.8334	98.8772
	2088.81	99.8597	99.2967			2088.81	99.8291	98.895
	2086.89	99.8576	99.3036			2086.89	99.8258	98.9195
	2084.96	99.8577	99.316			2084.96	99.8242	98.952
	2083.03	99.8606	99.3344			2083.03	99.8266	98.9916
	2081.1	99.8656	99.3593			2081.1	99.8327	99.0397
	2079.17	99.8726	99.3899			2079.17	99.8405	99.0981
	2077.24	99.8798	99.4298			2077.24	99.8484	99.1576
	2075.31	99.8849	99.4708			2075.31	99.8549	99.2196
	2073.38	99.8888	99.5119			2073.38	99.8597	99.2826
	2071.46	99.8946	99.5555			2071.46	99.8638	99.3477
	2069.53	99.9022	99.5981			2069.53	99.868	99.4112
	2067.6	99.9081	99.6367			2067.6	99.8715	99.4699
	2065.67	99.9089	99.6744			2065.67	99.8718	99.5255
	2063.74	99.907	99.713			2063.74	99.8697	99.5797
	2061.81	99.9084	99.7504			2061.81	99.8706	99.6332
	2059.88	99.9141	99.785			2059.88	99.8754	99.6849
	2057.96	99.9216	99.8164			2057.96	99.8807	99.7328
	2056.03	99.9288	99.8444			2056.03	99.8857	99.7773
	2054.1	99.9344	99.87			2054.1	99.8902	99.8184
	2052.17	99.9369	99.8938			2052.17	99.8929	99.8547
	2050.24	99.9356	99.9131			2050.24	99.894	99.8835
	2048.31	99.9323	99.9251			2048.31	99.8949	99.9051
	2046.38	99.9307	99.9318			2046.38	99.8979	99.9191
	2044.45	99.9308	99.9386			2044.45	99.9036	99.9342
	2042.53	99.9294	99.9464			2042.53	99.9087	99.9459
	2040.6	99.925	99.9512			2040.6	99.9107	99.9527
	2038.67	99.9177	99.949			2038.67	99.9103	99.9494
	2036.74	99.9096	99.9428			2036.74	99.9093	99.9418
	2034.81	99.9034	99.9361			2034.81	99.9072	99.9344
	2032.88	99.8999	99.9278			2032.88	99.9034	99.9246
	2030.95	99.8974	99.9189			2030.95	99.8976	99.9128
	2029.02	99.8947	99.9127			2029.02	99.8901	99.9016
	2027.1	99.8923	99.9089			2027.1	99.8842	99.8912
	2025.17	99.8903	99.9064			2025.17	99.8822	99.8821
	2023.24	99.889	99.907			2023.24	99.8825	99.8756
	2021.31	99.8893	99.909			2021.31	99.8817	99.8678
	2019.38	99.8909	99.9154			2019.38	99.88	99.874
	2017.45	99.8924	99.9208			2017.45	99.8796	99.8783
	2015.52	99.894	99.9243			2015.52	99.8809	99.8799
	2013.59	99.8966	99.926			2013.59	99.8827	99.88
	2011.67	99.9	99.927			2011.67	99.8845	99.8802
	2009.74	99.9031	99.9275			2009.74	99.8872	99.8816
	2007.81	99.9041	99.9256			2007.81	99.8893	99.8834
	2005.88	99.9018	99.9207			2005.88	99.8898	99.8835
	2003.95	99.898	99.9167			2003.95	99.889	99.8823
	2002.02	99.895	99.9157			2002.02	99.8875	99.8817
	2000.09	99.8935	99.9168			2000.09	99.8869	99.8819
	1998.16	99.8938	99.9183			1998.16	99.8872	99.8806
	1996.24	99.8936	99.9185			1996.24	99.8864	99.8755
	1994.31	99.8932	99.9179			1994.31	99.885	99.869
	1992.38	99.8952	99.9184			1992.38	99.8852	99.8654
	1990.45	99.8973	99.9203			1990.45	99.8856	99.8652
	1988.52	99.8964	99.9231			1988.52	99.8855	99.8657
	1986.59	99.8953	99.9266			1986.59	99.8874	99.8674
	1984.66	99.8969	99.9274			1984.66	99.8908	99.8716
	1982.73	99.9001	99.9244			1982.73	99.8949	99.8768
	1980.81	99.9027	99.9199			1980.81	99.8986	99.8798
	1978.88	99.9034	99.9155			1978.88	99.8986	99.8786
	1976.95	99.903	99.9119			1976.95	99.8943	99.874
	1975.02	99.9021	99.9092			1975.02	99.8889	99.8683
	1973.09	99.8993	99.9076			1973.09	99.8843	99.8629
	1971.16	99.8949	99.9078			1971.16	99.8813	99.8604
	1969.23	99.8915	99.9098			1969.23	99.8802	99.8613
	1967.3	99.8907	99.9113			1967.3	99.8802	99.8632
	1965.38	99.8908	99.9113			1965.38	99.8802	99.8647
	1963.45	99.8914	99.9112			1963.45	99.8796	99.8664
	1961.52	99.8928	99.9113			1961.52	99.8778	99.869
	1959.59	99.8935	99.9114			1959.59	99.8761	99.8728
	1957.66	99.8912	99.9118			1957.66	99.8748	99.8761
	1955.73	99.886	99.912			1955.73	99.8716	99.8767
	1953.8	99.8806	99.9108			1953.8	99.8681	99.875
	1951.87	99.8774	99.9087			1951.87	99.868	99.8732
	1949.95	99.8763	99.9079			1949.95	99.8706	99.8726
	1948.02	99.8766	99.9098			1948.02	99.8735	99.8731
	1946.09	99.8773	99.9125			1946.09	99.8748	99.8728
	1944.16	99.8769	99.9126			1944.16	99.8739	99.8706
	1942.23	99.8764	99.9096			1942.23	99.8718	99.8701
	1940.3	99.8787	99.906			1940.3	99.8705	99.8742
	1938.37	99.8846	99.9032			1938.37	99.8696	99.8795
	1936.45	99.8901	99.9017			1936.45	99.8678	99.8823
	1934.52	99.8913	99.9018			1934.52	99.8657	99.8843
	1932.59	99.8896	99.9028			1932.59	99.8652	99.8888
	1930.66	99.89	99.9044			1930.66	99.8667	99.8957
	1928.73	99.8944	99.9074			1928.73	99.87	99.9027
	1926.8	99.9002	99.9115			1926.8	99.8742	99.9083
	1924.87	99.9046	99.9148			1924.87	99.8773	99.9117
	1922.94	99.9076	99.9176			1922.94	99.8801	99.9139
	1921.02	99.9126	99.9232			1921.02	99.8858	99.9185
	1919.09	99.9213	99.9325			1919.09	99.8962	99.9273
	1917.16	99.9294	99.9411			1917.16	99.9085	99.9363
	1915.23	99.9302	99.9437			1915.23	99.9168	99.9401
	1913.3	99.9238	99.9402			1913.3	99.9185	99.9391
	1911.37	99.9162	99.9351			1911.37	99.9151	99.9356
	1909.44	99.9113	99.9326			1909.44	99.9102	99.9306
	1907.51	99.9089	99.9334			1907.51	99.9067	99.9258
	1905.59	99.9089	99.9353			1905.59	99.9058	99.9228
	1903.66	99.9109	99.9373			1903.66	99.9079	99.9211
	1901.73	99.9134	99.9392			1901.73	99.912	99.9205
	1899.8	99.9154	99.9412			1899.8	99.9173	99.921
	1897.87	99.9181	99.9439			1897.87	99.9231	99.9232
	1895.94	99.9189	99.9469			1895.94	99.9283	99.9277
	1894.01	99.9155	99.9489			1894.01	99.9327	99.932
	1892.08	99.9113	99.9497			1892.08	99.9364	99.9342
	1890.16	99.9084	99.9491			1890.16	99.9377	99.935
	1888.23	99.9053	99.9476			1888.23	99.9374	99.9349
	1886.3	99.9025	99.9483			1886.3	99.9371	99.9343
	1884.37	99.8997	99.9514			1884.37	99.9344	99.932
	1882.44	99.8958	99.954			1882.44	99.9285	99.9279
	1880.51	99.8931	99.9562			1880.51	99.9248	99.9244
	1878.58	99.8926	99.9597			1878.58	99.9266	99.924
	1876.65	99.8914	99.9632			1876.65	99.9298	99.9261
	1874.73	99.8888	99.9648			1874.73	99.9314	99.9281
	1872.8	99.8856	99.9639			1872.8	99.9304	99.9273
	1870.87	99.8808	99.9607			1870.87	99.9258	99.9212
	1868.94	99.8761	99.9564			1868.94	99.9191	99.9139
	1867.01	99.8743	99.9513			1867.01	99.914	99.9097
	1865.08	99.8746	99.9458			1865.08	99.9116	99.909
	1863.15	99.8751	99.9415			1863.15	99.9108	99.9098
	1861.22	99.8745	99.9379			1861.22	99.9103	99.909
	1859.3	99.8726	99.9333			1859.3	99.9093	99.9053
	1857.37	99.8725	99.93			1857.37	99.911	99.9023
	1855.44	99.8766	99.9306			1855.44	99.9168	99.9032
	1853.51	99.8831	99.933			1853.51	99.9223	99.9061
	1851.58	99.8887	99.9339			1851.58	99.923	99.907
	1849.65	99.8917	99.9318			1849.65	99.9197	99.904
	1847.72	99.8933	99.928			1847.72	99.9159	99.8995
	1845.79	99.8963	99.9244			1845.79	99.9134	99.8967
	1843.87	99.9015	99.9223			1843.87	99.9121	99.8946
	1841.94	99.9065	99.9219			1841.94	99.9123	99.8922
	1840.01	99.9084	99.9216			1840.01	99.912	99.8899
	1838.08	99.909	99.9186			1838.08	99.9089	99.8881
	1836.15	99.9123	99.9125			1836.15	99.9033	99.8855
	1834.22	99.918	99.9052			1834.22	99.8969	99.8791
	1832.29	99.9244	99.8986			1832.29	99.8924	99.8705
	1830.36	99.931	99.8948			1830.36	99.8922	99.865
	1828.44	99.9375	99.8934			1828.44	99.8955	99.8625
	1826.51	99.9427	99.8912			1826.51	99.8997	99.8589
	1824.58	99.9456	99.8866			1824.58	99.902	99.8521
	1822.65	99.9454	99.8789			1822.65	99.8995	99.8414
	1820.72	99.9424	99.8679			1820.72	99.8904	99.8262
	1818.79	99.9399	99.8556			1818.79	99.8774	99.8099
	1816.86	99.9415	99.8437			1816.86	99.866	99.7974
	1814.94	99.9464	99.8321			1814.94	99.8578	99.7887
	1813.01	99.9507	99.8205			1813.01	99.8519	99.7808
	1811.08	99.9523	99.8096			1811.08	99.848	99.7719
	1809.15	99.952	99.7996			1809.15	99.845	99.7615
	1807.22	99.9516	99.7904			1807.22	99.8423	99.7505
	1805.29	99.9535	99.7837			1805.29	99.8412	99.7418
	1803.36	99.9602	99.7822			1803.36	99.8441	99.7366
	1801.43	99.9721	99.7875			1801.43	99.8533	99.7353
	1799.51	99.9879	99.7993			1799.51	99.8688	99.739
	1797.58	100.008	99.8159			1797.58	99.8887	99.7484
	1795.65	100.033	99.8367			1795.65	99.9123	99.7637
	1793.72	100.062	99.8621			1793.72	99.9411	99.7865
	1791.79	100.095	99.8921			1791.79	99.9764	99.8163
	1789.86	100.131	99.9222			1789.86	100.013	99.8459
	1787.93	100.162	99.9421			1787.93	100.038	99.8632
	1786	100.172	99.9425			1786	100.043	99.8596
	1784.08	100.154	99.9172			1784.08	100.022	99.8313
	1782.15	100.096	99.8577			1782.15	99.9663	99.7719
	1780.22	99.9902	99.7535			1780.22	99.8635	99.671
	1778.29	99.8306	99.5979			1778.29	99.7061	99.5203
	1776.36	99.6164	99.3903			1776.36	99.4908	99.318
	1774.43	99.3486	99.1346			1774.43	99.2187	99.0683
	1772.5	99.031	98.8347			1772.5	98.8962	98.7767
	1770.57	98.6682	98.4957			1770.57	98.5329	98.4477
	1768.65	98.2692	98.1281			1768.65	98.1395	98.0903
	1766.72	97.8464	97.7426			1766.72	97.7272	97.715
	1764.79	97.4116	97.3483			1764.79	97.3066	97.3303
	1762.86	96.9765	96.9558			1762.86	96.8889	96.9475
	1760.93	96.5546	96.5746			1760.93	96.4835	96.5799
	1759	96.1549	96.213			1759	96.097	96.2359
	1757.07	95.7809	95.8769			1757.07	95.7345	95.9175
	1755.14	95.4361	95.5688			1755.14	95.403	95.6262
	1753.22	95.1239	95.2903			1753.22	95.1075	95.3647
	1751.29	94.8473	95.0447			1751.29	94.8473	95.1371
	1749.36	94.6088	94.8335			1749.36	94.621	94.9447
	1747.43	94.4067	94.6562			1747.43	94.4289	94.7851
	1745.5	94.2375	94.5108			1745.5	94.273	94.6569
	1743.57	94.0983	94.3962			1743.57	94.1504	94.5592
	1741.64	93.9903	94.3126			1741.64	94.0595	94.4895
	1739.71	93.9177	94.2607			1739.71	94.0034	94.4468
	1737.79	93.8824	94.2392			1737.79	93.9824	94.4315
	1735.86	93.8825	94.2481			1735.86	93.9929	94.4457
	1733.93	93.9139	94.2869			1733.93	94.0322	94.4884
	1732	93.9733	94.3515			1732	94.0976	94.5562
	1730.07	94.0615	94.4407			1730.07	94.1877	94.6471
	1728.14	94.1806	94.557			1728.14	94.3044	94.7625
	1726.21	94.3307	94.7014			1726.21	94.4503	94.9048
	1724.28	94.5129	94.8747			1724.28	94.6269	95.0759
	1722.36	94.7266	95.0762			1722.36	94.8361	95.2771
	1720.43	94.9694	95.304			1720.43	95.0774	95.506
	1718.5	95.2399	95.5586			1718.5	95.3478	95.7576
	1716.57	95.5364	95.8394			1716.57	95.6433	96.0275
	1714.64	95.8574	96.1425			1714.64	95.9607	96.3144
	1712.71	96.203	96.4655			1712.71	96.2999	96.6205
	1710.78	96.5732	96.8088			1710.78	96.6612	96.9474
	1708.85	96.9631	97.1699			1708.85	97.0412	97.2924
	1706.93	97.3649	97.5428			1706.93	97.434	97.6487
	1705	97.773	97.9202			1705	97.8339	98.0108
	1703.07	98.1828	98.2973			1703.07	98.2346	98.374
	1701.14	98.5852	98.6669			1701.14	98.6275	98.7299
	1699.21	98.9704	99.0199			1699.21	99.0046	99.0679
	1697.28	99.3339	99.3497			1697.28	99.3597	99.3797
	1695.35	99.6694	99.6496			1695.35	99.683	99.6571
	1693.43	99.9623	99.9084			1693.43	99.9606	99.8921
	1691.5	100.198	100.116			1691.5	100.182	100.08
	1689.57	100.373	100.271			1689.57	100.347	100.22
	1687.64	100.489	100.372			1687.64	100.457	100.31
	1685.71	100.552	100.423			1685.71	100.514	100.35
	1683.78	100.564	100.425			1683.78	100.518	100.343
	1681.85	100.534	100.386			1681.85	100.476	100.298
	1679.92	100.473	100.321			1679.92	100.403	100.226
	1678	100.393	100.243			1678	100.314	100.137
	1676.07	100.304	100.16			1676.07	100.222	100.043
	1674.14	100.214	100.078			1674.14	100.138	99.9547
	1672.21	100.136	100.006			1672.21	100.069	99.8815
	1670.28	100.073	99.9483			1670.28	100.016	99.8245
	1668.35	100.027	99.9059			1668.35	99.9789	99.7822
	1666.42	99.9952	99.8763			1666.42	99.9556	99.7555
	1664.49	99.9776	99.8557			1664.49	99.9428	99.7414
	1662.57	99.9672	99.8401			1662.57	99.9344	99.7312
	1660.64	99.9573	99.8227			1660.64	99.9243	99.7148
	1658.71	99.9445	99.7964			1658.71	99.9051	99.6868
	1656.78	99.9251	99.7596			1656.78	99.8714	99.646
	1654.85	99.8941	99.7125			1654.85	99.8201	99.5923
	1652.92	99.8483	99.6521			1652.92	99.7521	99.523
	1650.99	99.7876	99.5787			1650.99	99.6702	99.4381
	1649.06	99.714	99.4929			1649.06	99.575	99.3395
	1647.14	99.6295	99.3922			1647.14	99.4622	99.2265
	1645.21	99.5348	99.2765			1645.21	99.3326	99.0993
	1643.28	99.4298	99.1488			1643.28	99.1916	98.9617
	1641.35	99.3135	99.0104			1641.35	99.04	98.816
	1639.42	99.1867	98.8642			1639.42	98.8771	98.6624
	1637.49	99.0496	98.7113			1637.49	98.7045	98.5014
	1635.56	98.9017	98.5512			1635.56	98.5247	98.3339
	1633.63	98.7458	98.3861			1633.63	98.3414	98.1619
	1631.71	98.5852	98.2182			1631.71	98.1573	97.9881
	1629.78	98.4223	98.0489			1629.78	97.9736	97.8157
	1627.85	98.2611	97.8809			1627.85	97.7921	97.6474
	1625.92	98.1038	97.7172			1625.92	97.6151	97.4823
	1623.99	97.9493	97.5579			1623.99	97.4423	97.3172
	1622.06	97.7962	97.4036			1622.06	97.2736	97.1529
	1620.13	97.6482	97.2567			1620.13	97.1114	96.9959
	1618.2	97.5092	97.1184			1618.2	96.9591	96.8516
	1616.28	97.3789	96.9896			1616.28	96.8195	96.7206
	1614.35	97.255	96.8713			1614.35	96.6929	96.602
	1612.42	97.1395	96.7646			1612.42	96.5787	96.4966
	1610.49	97.0395	96.6726			1610.49	96.4799	96.4067
	1608.56	96.9602	96.5996			1608.56	96.4015	96.3336
	1606.63	96.8983	96.5456			1606.63	96.3419	96.276
	1604.7	96.8465	96.5046			1604.7	96.2953	96.2314
	1602.77	96.8066	96.4756			1602.77	96.2616	96.2018
	1600.85	96.7856	96.4644			1600.85	96.2472	96.1933
	1598.92	96.7836	96.4738			1598.92	96.2548	96.2075
	1596.99	96.7966	96.5016			1596.99	96.2829	96.2424
	1595.06	96.8284	96.5489			1595.06	96.3329	96.2976
	1593.13	96.8857	96.6189			1593.13	96.4084	96.374
	1591.2	96.9682	96.7111			1591.2	96.5099	96.4707
	1589.27	97.0726	96.8238			1589.27	96.6357	96.5881
	1587.34	97.196	96.9561			1587.34	96.7831	96.7277
	1585.42	97.3369	97.1085			1585.42	96.9507	96.888
	1583.49	97.4956	97.2809			1583.49	97.1385	97.066
	1581.56	97.6676	97.4681			1581.56	97.3416	97.2571
	1579.63	97.8417	97.6588			1579.63	97.5494	97.454
	1577.7	98.0077	97.8414			1577.7	97.7503	97.6458
	1575.77	98.1569	98.0064			1575.77	97.9321	97.8197
	1573.84	98.2793	98.1444			1573.84	98.0831	97.9643
	1571.92	98.3706	98.2477			1571.92	98.1982	98.0733
	1569.99	98.4326	98.3147			1569.99	98.2778	98.1454
	1568.06	98.4681	98.3478			1568.06	98.3223	98.1815
	1566.13	98.4803	98.3522			1566.13	98.3345	98.1863
	1564.2	98.4753	98.3354			1564.2	98.3212	98.167
	1562.27	98.46	98.3072			1562.27	98.2921	98.1323
	1560.34	98.4385	98.275			1560.34	98.2557	98.0901
	1558.41	98.413	98.2409			1558.41	98.2177	98.0452
	1556.49	98.3891	98.2077			1556.49	98.1833	98.0023
	1554.56	98.3701	98.1786			1554.56	98.1546	97.9668
	1552.63	98.3536	98.1517			1552.63	98.1287	97.9379
	1550.7	98.3347	98.1231			1550.7	98.102	97.9124
	1548.77	98.3117	98.0957			1548.77	98.0753	97.8893
	1546.84	98.2867	98.0718			1546.84	98.0499	97.8678
	1544.91	98.2638	98.0505			1544.91	98.0255	97.8464
	1542.98	98.2447	98.0329			1542.98	98.0036	97.8265
	1541.06	98.2284	98.02			1541.06	97.9873	97.8108
	1539.13	98.2159	98.0112			1539.13	97.978	97.802
	1537.2	98.2098	98.0069			1537.2	97.9754	97.8015
	1535.27	98.2088	98.0072			1535.27	97.9772	97.8075
	1533.34	98.2111	98.0111			1533.34	97.9813	97.8174
	1531.41	98.2175	98.0214			1531.41	97.989	97.8305
	1529.48	98.2298	98.0406			1529.48	98.0026	97.8488
	1527.55	98.2477	98.0672			1527.55	98.0237	97.8749
	1525.63	98.2721	98.1006			1525.63	98.0531	97.9105
	1523.7	98.304	98.1408			1523.7	98.0902	97.9545
	1521.77	98.3421	98.1853			1521.77	98.1349	98.005
	1519.84	98.3851	98.2349			1519.84	98.1877	98.0627
	1517.91	98.434	98.2924			1517.91	98.2488	98.1297
	1515.98	98.4927	98.3598			1515.98	98.3191	98.2066
	1514.05	98.5633	98.4392			1514.05	98.4012	98.2929
	1512.12	98.6435	98.5299			1512.12	98.495	98.3883
	1510.2	98.7297	98.6284			1510.2	98.598	98.4928
	1508.27	98.8224	98.7335			1508.27	98.7104	98.6068
	1506.34	98.9255	98.8471			1506.34	98.834	98.7304
	1504.41	99.0374	98.969			1504.41	98.9675	98.8614
	1502.48	99.1519	99.0958			1502.48	99.105	98.9957
	1500.55	99.2662	99.2247			1500.55	99.2423	99.1323
	1498.62	99.381	99.353			1498.62	99.3774	99.2696
	1496.69	99.4916	99.4757			1496.69	99.5074	99.4017
	1494.77	99.5901	99.5869			1494.77	99.6272	99.5229
	1492.84	99.673	99.6843			1492.84	99.7326	99.6311
	1490.91	99.7377	99.7659			1490.91	99.8197	99.7228
	1488.98	99.7801	99.8259			1488.98	99.8845	99.792
	1487.05	99.7985	99.8592			1487.05	99.9238	99.8339
	1485.12	99.789	99.8633			1485.12	99.9329	99.8454
	1483.19	99.746	99.8339			1483.19	99.9053	99.8225
	1481.26	99.6696	99.768			1481.26	99.8408	99.7627
	1479.34	99.5656	99.6692			1479.34	99.7452	99.6687
	1477.41	99.4421	99.5468			1477.41	99.6279	99.5492
	1475.48	99.3116	99.4139			1475.48	99.5016	99.418
	1473.55	99.1859	99.2826			1473.55	99.3775	99.2885
	1471.62	99.0713	99.1611			1471.62	99.2613	99.1688
	1469.69	98.9722	99.0549			1469.69	99.1578	99.0626
	1467.76	98.8925	98.9674			1467.76	99.0721	98.9719
	1465.83	98.8303	98.8978			1465.83	99.005	98.8983
	1463.91	98.7802	98.8419			1463.91	98.9529	98.8406
	1461.98	98.7405	98.7968			1461.98	98.9137	98.796
	1460.05	98.7139	98.7636			1460.05	98.8868	98.7639
	1458.12	98.6997	98.7424			1458.12	98.8687	98.7431
	1456.19	98.6946	98.7294			1456.19	98.8567	98.7297
	1454.26	98.6969	98.723			1454.26	98.8508	98.7207
	1452.33	98.7084	98.7253			1452.33	98.8534	98.7169
	1450.41	98.7302	98.7369			1450.41	98.8659	98.7209
	1448.48	98.7626	98.7579			1448.48	98.8887	98.7341
	1446.55	98.8037	98.7873			1446.55	98.9195	98.7554
	1444.62	98.85	98.8194			1444.62	98.9535	98.7818
	1442.69	98.8975	98.8488			1442.69	98.9857	98.8087
	1440.76	98.9426	98.876			1440.76	99.0132	98.8321
	1438.83	98.9834	98.9018			1438.83	99.0358	98.8505
	1436.9	99.0206	98.9255			1436.9	99.0562	98.8654
	1434.98	99.0542	98.9461			1434.98	99.0753	98.8782
	1433.05	99.0828	98.9618			1433.05	99.0912	98.8875
	1431.12	99.1047	98.9712			1431.12	99.1018	98.89
	1429.19	99.1192	98.9737			1429.19	99.1064	98.8857
	1427.26	99.1276	98.9698			1427.26	99.1065	98.8778
	1425.33	99.1318	98.9624			1425.33	99.1054	98.8695
	1423.4	99.1337	98.9545			1423.4	99.104	98.8614
	1421.47	99.1343	98.9457			1421.47	99.1018	98.8524
	1419.55	99.1355	98.938			1419.55	99.0998	98.8443
	1417.62	99.1378	98.9328			1417.62	99.0983	98.8389
	1415.69	99.1376	98.9273			1415.69	99.0941	98.8343
	1413.76	99.1308	98.9179			1413.76	99.0837	98.8263
	1411.83	99.1146	98.9019			1411.83	99.0649	98.8124
	1409.9	99.0879	98.8772			1409.9	99.0353	98.7917
	1407.97	99.0501	98.8444			1407.97	98.9944	98.7636
	1406.04	99.0015	98.806			1406.04	98.9445	98.7286
	1404.12	98.9449	98.7623			1404.12	98.8888	98.6877
	1402.19	98.8824	98.7111			1402.19	98.8279	98.6398
	1400.26	98.8145	98.6524			1400.26	98.7626	98.5859
	1398.33	98.7444	98.5919			1398.33	98.6963	98.5313
	1396.4	98.6778	98.5349			1396.4	98.6336	98.4821
	1394.47	98.6162	98.4825			1394.47	98.5769	98.439
	1392.54	98.5583	98.4345			1392.54	98.5255	98.4001
	1390.61	98.5061	98.3928			1390.61	98.4793	98.366
	1388.69	98.4598	98.3584			1388.69	98.4377	98.3375
	1386.76	98.4178	98.3287			1386.76	98.4011	98.3145
	1384.83	98.38	98.3042			1384.83	98.3707	98.2975
	1382.9	98.3504	98.2891			1382.9	98.3496	98.2894
	1380.97	98.3324	98.2876			1380.97	98.3413	98.2937
	1379.04	98.3283	98.3004			1379.04	98.3468	98.3119
	1377.11	98.3382	98.3256			1377.11	98.3655	98.3429
	1375.18	98.3619	98.3622			1375.18	98.3958	98.3842
	1373.26	98.3989	98.4096			1373.26	98.4374	98.4348
	1371.33	98.4472	98.4667			1371.33	98.4907	98.4945
	1369.4	98.5044	98.5329			1369.4	98.5555	98.5627
	1367.47	98.5724	98.6094			1367.47	98.6318	98.6391
	1365.54	98.6534	98.6959			1365.54	98.7172	98.7235
	1363.61	98.744	98.7889			1363.61	98.8067	98.8137
	1361.68	98.8388	98.8849			1361.68	98.8975	98.9077
	1359.75	98.9354	98.9818			1359.75	98.9903	99.0037
	1357.83	99.0327	99.0791			1357.83	99.0838	99.1005
	1355.9	99.1293	99.1759			1355.9	99.1755	99.1966
	1353.97	99.2243	99.271			1353.97	99.2652	99.2915
	1352.04	99.3177	99.3619			1352.04	99.3532	99.3834
	1350.11	99.408	99.4451			1350.11	99.4372	99.4682
	1348.18	99.4926	99.5192			1348.18	99.5134	99.5425
	1346.25	99.5704	99.5853			1346.25	99.5803	99.6056
	1344.32	99.6409	99.644			1344.32	99.6384	99.6587
	1342.4	99.7034	99.6921			1342.4	99.6885	99.7023
	1340.47	99.7581	99.7274			1340.47	99.7303	99.7359
	1338.54	99.8055	99.7516			1338.54	99.763	99.7589
	1336.61	99.8467	99.7677			1336.61	99.7885	99.7728
	1334.68	99.8834	99.7778			1334.68	99.8103	99.782
	1332.75	99.9167	99.7829			1332.75	99.8299	99.7899
	1330.82	99.9444	99.7823			1330.82	99.8453	99.7946
	1328.9	99.964	99.7737			1328.9	99.8533	99.7922
	1326.97	99.9746	99.7559			1326.97	99.8508	99.7807
	1325.04	99.9748	99.7293			1325.04	99.8363	99.7603
	1323.11	99.9612	99.6935			1323.11	99.8089	99.7297
	1321.18	99.9307	99.6446			1321.18	99.7661	99.6844
	1319.25	99.8827	99.5802			1319.25	99.7075	99.623
	1317.32	99.8206	99.5022			1317.32	99.6359	99.5496
	1315.39	99.7472	99.4131			1315.39	99.5528	99.4678
	1313.47	99.6649	99.3156			1313.47	99.4602	99.3789
	1311.54	99.5771	99.2156			1311.54	99.3642	99.2871
	1309.61	99.4894	99.1175			1309.61	99.2707	99.1979
	1307.68	99.406	99.0217			1307.68	99.1831	99.1132
	1305.75	99.3292	98.9296			1305.75	99.1036	99.0342
	1303.82	99.2599	98.8453			1303.82	99.0333	98.9639
	1301.89	99.1999	98.7717			1301.89	98.9726	98.9048
	1299.96	99.1487	98.7069			1299.96	98.9225	98.8546
	1298.04	99.1017	98.6474			1298.04	98.8816	98.8094
	1296.11	99.0558	98.5901			1296.11	98.8461	98.7674
	1294.18	99.0118	98.5346			1294.18	98.815	98.7292
	1292.25	98.9696	98.4816			1292.25	98.7879	98.6935
	1290.32	98.9272	98.4287			1290.32	98.7618	98.6581
	1288.39	98.8818	98.3746			1288.39	98.7332	98.6196
	1286.46	98.8347	98.3199			1286.46	98.7049	98.5791
	1284.53	98.7877	98.2659			1284.53	98.6805	98.54
	1282.61	98.7425	98.2129			1282.61	98.6601	98.5036
	1280.68	98.7003	98.1612			1280.68	98.643	98.4688
	1278.75	98.6608	98.1118			1278.75	98.6286	98.4357
	1276.82	98.621	98.0628			1276.82	98.6156	98.4038
	1274.89	98.5801	98.0134			1274.89	98.6046	98.3727
	1272.96	98.5405	97.9667			1272.96	98.597	98.3456
	1271.03	98.5044	97.9262			1271.03	98.592	98.3256
	1269.1	98.4733	97.8924			1269.1	98.5896	98.3123
	1267.18	98.4488	97.8648			1267.18	98.5928	98.3057
	1265.25	98.4324	97.8438			1265.25	98.605	98.3074
	1263.32	98.4241	97.8308			1263.32	98.6271	98.3177
	1261.39	98.4234	97.8258			1261.39	98.6564	98.3349
	1259.46	98.4306	97.8292			1259.46	98.6922	98.3587
	1257.53	98.4483	97.8411			1257.53	98.7363	98.3905
	1255.6	98.478	97.8622			1255.6	98.7898	98.4303
	1253.67	98.5187	97.8922			1253.67	98.8514	98.4752
	1251.75	98.5669	97.9283			1251.75	98.919	98.523
	1249.82	98.6207	97.9659			1249.82	98.9913	98.574
	1247.89	98.6779	98.0028			1247.89	99.0666	98.6274
	1245.96	98.7359	98.0382			1245.96	99.1428	98.6805
	1244.03	98.7906	98.0698			1244.03	99.2158	98.7292
	1242.1	98.8367	98.0943			1242.1	99.2805	98.7695
	1240.17	98.8705	98.1094			1240.17	99.333	98.7992
	1238.24	98.8903	98.1127			1238.24	99.37	98.8159
	1236.32	98.8931	98.1017			1236.32	99.3895	98.8174
	1234.39	98.8784	98.0748			1234.39	99.392	98.8029
	1232.46	98.8499	98.0336			1232.46	99.3801	98.773
	1230.53	98.8111	97.9813			1230.53	99.3565	98.7301
	1228.6	98.7638	97.9207			1228.6	99.3239	98.6781
	1226.67	98.7117	97.8537			1226.67	99.2844	98.6201
	1224.74	98.6599	97.7832			1224.74	99.2402	98.5586
	1222.81	98.6098	97.7117			1222.81	99.1938	98.4971
	1220.89	98.5604	97.6416			1220.89	99.147	98.4374
	1218.96	98.513	97.5756			1218.96	99.1021	98.3801
	1217.03	98.4717	97.5149			1217.03	99.0634	98.3262
	1215.1	98.4391	97.4588			1215.1	99.0329	98.2774
	1213.17	98.4127	97.4051			1213.17	99.0096	98.2325
	1211.24	98.3897	97.3528			1211.24	98.9919	98.1894
	1209.31	98.37	97.3037			1209.31	98.9778	98.1498
	1207.39	98.353	97.2579			1207.39	98.9647	98.1146
	1205.46	98.3344	97.2112			1205.46	98.9505	98.0789
	1203.53	98.31	97.1577			1203.53	98.9341	98.0374
	1201.6	98.2779	97.0948			1201.6	98.9112	97.9885
	1199.67	98.2368	97.0224			1199.67	98.8757	97.9302
	1197.74	98.1831	96.9388			1197.74	98.8235	97.8571
	1195.81	98.113	96.8393			1195.81	98.7512	97.765
	1193.88	98.0234	96.7216			1193.88	98.657	97.6538
	1191.96	97.9153	96.588			1191.96	98.5445	97.5272
	1190.03	97.7946	96.4433			1190.03	98.4204	97.3912
	1188.1	97.6705	96.2937			1188.1	98.293	97.253
	1186.17	97.5502	96.1458			1186.17	98.1701	97.1181
	1184.24	97.4373	96.0038			1184.24	98.0553	96.989
	1182.31	97.332	95.8684			1182.31	97.9485	96.8663
	1180.38	97.2354	95.7411			1180.38	97.8513	96.7531
	1178.45	97.1534	95.6278			1178.45	97.7695	96.6561
	1176.53	97.091	95.5344			1176.53	97.7077	96.5798
	1174.6	97.05	95.4614			1174.6	97.6669	96.5239
	1172.67	97.0311	95.4068			1172.67	97.6471	96.4868
	1170.74	97.0321	95.3682			1170.74	97.6462	96.468
	1168.81	97.0471	95.3452			1168.81	97.6597	96.4649
	1166.88	97.073	95.339			1166.88	97.6845	96.4756
	1164.95	97.1116	95.3494			1164.95	97.7196	96.5012
	1163.02	97.1655	95.376			1163.02	97.7654	96.5443
	1161.1	97.2346	95.4236			1161.1	97.824	96.6055
	1159.17	97.3176	95.4939			1159.17	97.8956	96.683
	1157.24	97.4048	95.5781			1157.24	97.9713	96.769
	1155.31	97.4929	95.6703			1155.31	98.0434	96.8572
	1153.38	97.5872	95.7733			1153.38	98.1136	96.9508
	1151.45	97.6852	95.8865			1151.45	98.179	97.0506
	1149.52	97.7778	96.0065			1149.52	98.2339	97.1545
	1147.59	97.8649	96.1326			1147.59	98.2833	97.262
	1145.67	97.953	96.2659			1145.67	98.334	97.3722
	1143.74	98.0476	96.4072			1143.74	98.3853	97.4821
	1141.81	98.1514	96.5588			1141.81	98.4353	97.5976
	1139.88	98.2607	96.7255			1139.88	98.4858	97.7292
	1137.95	98.3708	96.915			1137.95	98.545	97.8804
	1136.02	98.4856	97.1264			1136.02	98.618	98.0469
	1134.09	98.608	97.3485			1134.09	98.7009	98.2174
	1132.16	98.7334	97.5726			1132.16	98.7847	98.3835
	1130.24	98.8589	97.796			1130.24	98.8724	98.5477
	1128.31	98.9856	98.0178			1128.31	98.9684	98.7093
	1126.38	99.1114	98.2335			1126.38	99.0667	98.8581
	1124.45	99.2329	98.4368			1124.45	99.1627	98.9896
	1122.52	99.347	98.6254			1122.52	99.2549	99.1094
	1120.59	99.4523	98.797			1120.59	99.3424	99.2214
	1118.66	99.5529	98.9546			1118.66	99.4296	99.3296
	1116.73	99.6503	99.1073			1116.73	99.5173	99.4345
	1114.81	99.7378	99.2592			1114.81	99.5991	99.5318
	1112.88	99.8142	99.4066			1112.88	99.6761	99.6197
	1110.95	99.8789	99.5402			1110.95	99.75	99.6928
	1109.02	99.9272	99.647			1109.02	99.8142	99.7409
	1107.09	99.9595	99.7206			1107.09	99.8656	99.7627
	1105.16	99.9729	99.7615			1105.16	99.899	99.7593
	1103.23	99.9581	99.7692			1103.23	99.9059	99.7275
	1101.3	99.9159	99.7442			1101.3	99.8865	99.6678
	1099.38	99.8554	99.692			1099.38	99.8501	99.5876
	1097.45	99.7834	99.6213			1097.45	99.8078	99.4974
	1095.52	99.7078	99.5389			1095.52	99.7676	99.4046
	1093.59	99.6369	99.4478			1093.59	99.734	99.3115
	1091.66	99.5737	99.3501			1091.66	99.7099	99.219
	1089.73	99.5175	99.2473			1089.73	99.6941	99.1272
	1087.8	99.4659	99.1386			1087.8	99.68	99.0344
	1085.88	99.4143	99.0231			1085.88	99.6624	98.9398
	1083.95	99.3629	98.9037			1083.95	99.6447	98.8453
	1082.02	99.3171	98.7846			1082.02	99.633	98.7547
	1080.09	99.2778	98.6654			1080.09	99.627	98.6692
	1078.16	99.2413	98.5419			1078.16	99.6208	98.5863
	1076.23	99.2023	98.4126			1076.23	99.608	98.5028
	1074.3	99.1561	98.2779			1074.3	99.5841	98.416
	1072.37	99.1023	98.1386			1072.37	99.547	98.3247
	1070.45	99.0461	97.9972			1070.45	99.4978	98.2316
	1068.52	98.9919	97.8564			1068.52	99.4381	98.1403
	1066.59	98.9398	97.7196			1066.59	99.3692	98.053
	1064.66	98.8887	97.5904			1064.66	99.2931	97.9703
	1062.73	98.8367	97.4634			1062.73	99.2071	97.8897
	1060.8	98.7802	97.3331			1060.8	99.1064	97.807
	1058.87	98.7251	97.2057			1058.87	98.9952	97.7262
	1056.94	98.6741	97.0874			1056.94	98.8796	97.6543
	1055.02	98.6204	96.9748			1055.02	98.7576	97.5907
	1053.09	98.5652	96.8683			1053.09	98.6316	97.5326
	1051.16	98.5177	96.7706			1051.16	98.5096	97.4802
	1049.23	98.4789	96.683			1049.23	98.3898	97.4338
	1047.3	98.443	96.6065			1047.3	98.2684	97.3958
	1045.37	98.4059	96.543			1045.37	98.1488	97.3727
	1043.44	98.3645	96.4921			1043.44	98.0362	97.3601
	1041.51	98.3224	96.4477			1041.51	97.9324	97.3453
	1039.59	98.287	96.3985			1039.59	97.8322	97.3211
	1037.66	98.2571	96.3396			1037.66	97.7299	97.2863
	1035.73	98.2279	96.2783			1035.73	97.6284	97.249
	1033.8	98.2024	96.2216			1033.8	97.5371	97.2178
	1031.87	98.1822	96.1704			1031.87	97.4525	97.1888
	1029.94	98.1608	96.1205			1029.94	97.3664	97.1575
	1028.01	98.1356	96.0728			1028.01	97.2818	97.1326
	1026.08	98.1127	96.0357			1026.08	97.2068	97.1224
	1024.16	98.101	96.0153			1024.16	97.1478	97.1267
	1022.23	98.103	96.0143			1022.23	97.1071	97.1428
	1020.3	98.1109	96.0298			1020.3	97.0776	97.1643
	1018.37	98.1198	96.0526			1018.37	97.0552	97.1863
	1016.44	98.1349	96.0756			1016.44	97.0443	97.2102
	1014.51	98.1544	96.0945			1014.51	97.0409	97.2341
	1012.58	98.1733	96.1085			1012.58	97.0383	97.2572
	1010.65	98.1921	96.1237			1010.65	97.038	97.2842
	1008.73	98.2086	96.1449			1008.73	97.0387	97.3152
	1006.8	98.2225	96.1732			1006.8	97.041	97.3482
	1004.87	98.2422	96.2089			1004.87	97.0527	97.3862
	1002.94	98.2708	96.2528			1002.94	97.0783	97.4319
	1001.01	98.3061	96.3053			1001.01	97.1161	97.4856
	999.082	98.3479	96.3648			999.082	97.1616	97.544
	997.153	98.3948	96.4287			997.153	97.2111	97.6034
	995.225	98.4434	96.4967			995.225	97.2639	97.6627
	993.296	98.4941	96.5696			993.296	97.3206	97.724
	991.367	98.5456	96.647			991.367	97.3806	97.7878
	989.439	98.5963	96.7268			989.439	97.4443	97.8527
	987.51	98.6493	96.8089			987.51	97.5148	97.9201
	985.581	98.7058	96.892			985.581	97.5913	97.9915
	983.652	98.7615	96.9723			983.652	97.6678	98.063
	981.724	98.812	97.0476			981.724	97.7396	98.1289
	979.795	98.8573	97.1191			979.795	97.8058	98.1884
	977.866	98.8998	97.187			977.866	97.8676	98.2422
	975.937	98.9414	97.2508			975.937	97.927	98.2917
	974.009	98.9828	97.3119			974.009	97.9847	98.3395
	972.08	99.0232	97.3722			972.08	98.0409	98.3872
	970.151	99.0616	97.4325			970.151	98.0967	98.4351
	968.223	99.0983	97.4925			968.223	98.1522	98.4827
	966.294	99.1331	97.5511			966.294	98.2059	98.5285
	964.365	99.167	97.6088			964.365	98.2584	98.5723
	962.436	99.2024	97.6677			962.436	98.3119	98.6163
	960.508	99.2402	97.7275			960.508	98.3667	98.6619
	958.579	99.2797	97.7876			958.579	98.4229	98.7093
	956.65	99.3198	97.8485			956.65	98.4808	98.7577
	954.721	99.3589	97.9095			954.721	98.5396	98.8059
	952.793	99.3962	97.9704			952.793	98.5979	98.8541
	950.864	99.4324	98.0307			950.864	98.6544	98.9025
	948.935	99.4671	98.0903			948.935	98.7082	98.95
	947.006	99.5004	98.1482			947.006	98.7601	98.9947
	945.078	99.5321	98.2029			945.078	98.8105	99.0366
	943.149	99.5621	98.2548			943.149	98.86	99.0775
	941.22	99.5906	98.3064			941.22	98.9094	99.1188
	939.292	99.6178	98.3594			939.292	98.959	99.1604
	937.363	99.644	98.4137			937.363	99.0079	99.2031
	935.434	99.6684	98.468			935.434	99.0549	99.2459
	933.505	99.6913	98.5207			933.505	99.0999	99.2867
	931.577	99.7139	98.5716			931.577	99.1433	99.3253
	929.648	99.7372	98.621			929.648	99.1861	99.3632
	927.719	99.7608	98.6703			927.719	99.2283	99.401
	925.79	99.7832	98.7204			925.79	99.2698	99.4375
	923.862	99.8043	98.7706			923.862	99.3097	99.4719
	921.933	99.8253	98.8207			921.933	99.3486	99.5052
	920.004	99.8447	98.8702			920.004	99.3862	99.5382
	918.076	99.8606	98.9174			918.076	99.4211	99.5699
	916.147	99.873	98.9612			916.147	99.4531	99.5994
	914.218	99.8834	99.0026			914.218	99.4832	99.627
	912.289	99.8931	99.0432			912.289	99.513	99.6532
	910.361	99.9031	99.0836			910.361	99.5433	99.6788
	908.432	99.914	99.1243			908.432	99.5739	99.7051
	906.503	99.9251	99.1658			906.503	99.6042	99.7321
	904.574	99.9357	99.2076			904.574	99.6325	99.7584
	902.646	99.9454	99.2485			902.646	99.6583	99.7827
	900.717	99.9541	99.2877			900.717	99.6825	99.8058
	898.788	99.9623	99.3253			898.788	99.7067	99.8287
	896.86	99.9709	99.3614			896.86	99.7317	99.8526
	894.931	99.9797	99.3959			894.931	99.7566	99.8767
	893.002	99.9885	99.429			893.002	99.7807	99.9
	891.073	99.9976	99.461			891.073	99.8043	99.9222
	889.145	100.006	99.4914			889.145	99.8263	99.9423
	887.216	100.009	99.5177			887.216	99.8439	99.958
	885.287	100.007	99.5378			885.287	99.856	99.9682
	883.358	100.001	99.552			883.358	99.863	99.9727
	881.43	99.9924	99.5622			881.43	99.867	99.973
	879.501	99.9834	99.5711			879.501	99.8697	99.9715
	877.572	99.9745	99.581			877.572	99.872	99.9704
	875.643	99.9658	99.5927			875.643	99.8739	99.9693
	873.715	99.9578	99.6056			873.715	99.876	99.9678
	871.786	99.9511	99.6195			871.786	99.8793	99.9673
	869.857	99.9462	99.6339			869.857	99.8834	99.9675
	867.929	99.9433	99.6486			867.929	99.888	99.9673
	866	99.9423	99.6633			866	99.8925	99.9662
	864.071	99.942	99.6777			864.071	99.8965	99.9651
	862.142	99.9411	99.6916			862.142	99.9002	99.9643
	860.214	99.9391	99.7049			860.214	99.9039	99.9635
	858.285	99.9376	99.718			858.285	99.9078	99.9628
	856.356	99.9372	99.7318			856.356	99.9125	99.9632
	854.427	99.9364	99.7456			854.427	99.9167	99.9642
	852.499	99.9344	99.7586			852.499	99.9203	99.9641
	850.57	99.9318	99.7702			850.57	99.9234	99.962
	848.641	99.9282	99.7801			848.641	99.9251	99.9583
	846.713	99.9242	99.7894			846.713	99.9258	99.954
	844.784	99.9213	99.7994			844.784	99.9268	99.9499
	842.855	99.9202	99.8108			842.855	99.9287	99.9466
	840.926	99.9201	99.8222			840.926	99.9304	99.9434
	838.998	99.9193	99.832			838.998	99.9315	99.9389
	837.069	99.9176	99.8409			837.069	99.9323	99.9338
	835.14	99.9154	99.8492			835.14	99.9338	99.9299
	833.211	99.9135	99.8574			833.211	99.9369	99.927
	831.283	99.9127	99.8671			831.283	99.9423	99.9243
	829.354	99.9135	99.8783			829.354	99.9493	99.9213
	827.425	99.9153	99.889			827.425	99.9557	99.9184
	825.496	99.9166	99.8982			825.496	99.9601	99.9157
	823.568	99.9156	99.9052			823.568	99.9616	99.9125
	821.639	99.9125	99.9099			821.639	99.9615	99.9089
	819.71	99.9094	99.9135			819.71	99.9619	99.905
	817.782	99.9071	99.9169			817.782	99.9628	99.9007
	815.853	99.9048	99.9194			815.853	99.9625	99.8953
	813.924	99.9014	99.9202			813.924	99.9595	99.8879
	811.995	99.897	99.9197			811.995	99.9543	99.8799
	810.067	99.8924	99.9185			810.067	99.9484	99.8724
	808.138	99.8876	99.9161			808.138	99.9424	99.8655
	806.209	99.8828	99.9122			806.209	99.936	99.8587
	804.28	99.8793	99.907			804.28	99.9297	99.8525
	802.352	99.8777	99.9015			802.352	99.9235	99.847
	800.423	99.876	99.895			800.423	99.9165	99.8401
	798.494	99.8716	99.885			798.494	99.9069	99.8303
	796.566	99.8634	99.8711			796.566	99.8936	99.8178
	794.637	99.8512	99.8537			794.637	99.8757	99.8026
	792.708	99.8347	99.8331			792.708	99.8532	99.7841
	790.779	99.8156	99.8098			790.779	99.828	99.7632
	788.851	99.7973	99.7869			788.851	99.8033	99.7428
	786.922	99.783	99.768			786.922	99.7819	99.7256
	784.993	99.7722	99.7535			784.993	99.7639	99.7119
	783.064	99.7629	99.7412			783.064	99.7471	99.6994
	781.136	99.7541	99.7295			781.136	99.7302	99.6866
	779.207	99.7467	99.7186			779.207	99.7133	99.6735
	777.278	99.7416	99.7091			777.278	99.6979	99.6621
	775.35	99.7391	99.7007			775.35	99.6851	99.6537
	773.421	99.7391	99.6929			773.421	99.674	99.6476
	771.492	99.7408	99.6864			771.492	99.6646	99.6436
	769.563	99.7435	99.6822			769.563	99.6579	99.6422
	767.635	99.7463	99.68			767.635	99.6543	99.6434
	765.706	99.7494	99.6802			765.706	99.6536	99.6463
	763.777	99.7531	99.683			763.777	99.6548	99.6507
	761.848	99.7571	99.6875			761.848	99.656	99.656
	759.92	99.7601	99.6918			759.92	99.656	99.6614
	757.991	99.7619	99.6952			757.991	99.6556	99.6668
	756.062	99.7644	99.6988			756.062	99.657	99.6727
	754.133	99.7687	99.7037			754.133	99.6612	99.6798
	752.205	99.7749	99.7111			752.205	99.6678	99.6885
	750.276	99.7838	99.721			750.276	99.6775	99.6997
	748.347	99.7952	99.7332			748.347	99.6902	99.7138
	746.419	99.8071	99.7462			746.419	99.7048	99.7296
	744.49	99.8179	99.7595			744.49	99.7209	99.746
	742.561	99.8276	99.7739			742.561	99.739	99.7631
	740.632	99.8383	99.7902			740.632	99.7591	99.7815
	738.704	99.8511	99.8072			738.704	99.7807	99.8004
	736.775	99.8654	99.8239			736.775	99.8022	99.8179
	734.846	99.8795	99.8406			734.846	99.8224	99.8335
	732.917	99.8924	99.8571			732.917	99.8411	99.8486
	730.989	99.903	99.8725			730.989	99.8579	99.8633
	729.06	99.9117	99.8869			729.06	99.8729	99.8772
	727.131	99.92	99.9013			727.131	99.8872	99.891
	725.203	99.9281	99.9153			725.203	99.9014	99.9043
	723.274	99.9353	99.9278			723.274	99.9141	99.916
	721.345	99.9419	99.9394			721.345	99.9249	99.9275
	719.416	99.9485	99.9506			719.416	99.9348	99.9392
	717.488	99.9559	99.9624			717.488	99.9455	99.9516
	715.559	99.9652	99.9754			715.559	99.9585	99.9658
	713.63	99.9751	99.9876			713.63	99.9724	99.9803
	711.701	99.9839	99.9973			711.701	99.9849	99.9927
	709.773	99.9917	100.005			709.773	99.9952	100.003
	707.844	99.9981	100.012			707.844	100.002	100.01
	705.915	100.002	100.016			705.915	100.006	100.013
	703.986	100	100.015			703.986	100.005	100.012
	702.058	99.995	100.008			702.058	100.001	100.007
	700.129	99.987	99.9999			700.129	99.9936	100.001
	698.2	99.9779	99.991			698.2	99.984	99.9931
	696.272	99.9686	99.9819			696.272	99.9734	99.9834
	694.343	99.9597	99.9721			694.343	99.9624	99.9728
	692.414	99.9516	99.9625			692.414	99.9518	99.9622
	690.485	99.9446	99.9542			690.485	99.9418	99.9517
	688.557	99.9381	99.9464			688.557	99.9318	99.9406
	686.628	99.9322	99.9387			686.628	99.9218	99.9289
	684.699	99.9275	99.9316			684.699	99.9127	99.918
	682.77	99.9241	99.925			682.77	99.9051	99.9087
	680.842	99.9202	99.9174			680.842	99.8971	99.9001
	678.913	99.915	99.9084			678.913	99.8876	99.8921
	676.984	99.9092	99.899			676.984	99.8782	99.8855
	675.056	99.9043	99.8912			675.056	99.8707	99.8803
	673.127	99.9019	99.8861			673.127	99.8658	99.877
	671.198	99.9021	99.8834			671.198	99.8632	99.8759
	669.269	99.9037	99.8822			669.269	99.8618	99.8764
	667.341	99.904	99.8808			667.341	99.8585	99.8756
	665.412	99.9029	99.8784			665.412	99.8524	99.872
	663.483	99.9002	99.874			663.483	99.8455	99.8675
	661.554	99.8951	99.8675			661.554	99.8393	99.8634
	659.626	99.8896	99.861			659.626	99.8353	99.861
	657.697	99.8851	99.8567			657.697	99.8338	99.8611
	655.768	99.8803	99.8536			655.768	99.8329	99.8612
	653.84	99.8747	99.8502			653.84	99.8321	99.8606
	651.911	99.8703	99.8482			651.911	99.8329	99.8603
	649.982	99.868	99.8494			649.982	99.8348	99.8601
	648.053	99.8665	99.8529			648.053	99.836	99.8592
	646.125	99.8648	99.8554			646.125	99.8362	99.8578
	644.196	99.862	99.8558			644.196	99.8365	99.8566
	642.267	99.8579	99.8553			642.267	99.8373	99.8548
	640.338	99.8522	99.855			640.338	99.8372	99.8521
	638.41	99.8456	99.8551			638.41	99.8364	99.8504
	636.481	99.8402	99.8563			636.481	99.8372	99.8517
	634.552	99.8367	99.8584			634.552	99.8408	99.8555
	632.623	99.8352	99.8611			632.623	99.8468	99.861
	630.695	99.8363	99.8648			630.695	99.8547	99.8682
	628.766	99.8399	99.8696			628.766	99.8636	99.8761
	626.837	99.8437	99.8755			626.837	99.8719	99.8836
	624.909	99.8469	99.8817			624.909	99.8787	99.8907
	622.98	99.8508	99.8882			622.98	99.8848	99.8976
	621.051	99.8559	99.8955			621.051	99.8914	99.9048
	619.122	99.861	99.9026			619.122	99.8985	99.9113
	617.194	99.8659	99.9092			617.194	99.9059	99.9161
	615.265	99.8714	99.9163			615.265	99.9134	99.9205
	613.336	99.8764	99.9231			613.336	99.9195	99.9242
	611.407	99.8795	99.9271			611.407	99.9218	99.9249
	609.479	99.8807	99.9285			609.479	99.9216	99.9227
	607.55	99.8797	99.928			607.55	99.9204	99.9198
	605.621	99.8771	99.925			605.621	99.9183	99.9174
	603.693	99.8752	99.9207			603.693	99.9161	99.9158
	601.764	99.8755	99.9169			601.764	99.9135	99.9134
	599.835	99.8769	99.9142			599.835	99.9094	99.9098
	597.906	99.8803	99.9129			597.906	99.9055	99.9074
	595.978	99.8863	99.9138			595.978	99.9042	99.9083
	594.049	99.8932	99.9168			594.049	99.9058	99.9123
	592.12	99.8994	99.9191			592.12	99.908	99.917
	590.191	99.9049	99.9178			590.191	99.9082	99.9203
	588.263	99.9098	99.9139			588.263	99.9051	99.9215
	586.334	99.9136	99.9087			586.334	99.8988	99.9208
	584.405	99.9166	99.9024			584.405	99.8904	99.9196
	582.476	99.9195	99.8956			582.476	99.8822	99.9193
	580.548	99.9227	99.8892			580.548	99.8751	99.9194
	578.619	99.9257	99.8831			578.619	99.8684	99.9184
	576.69	99.929	99.8782			576.69	99.863	99.9169
	574.762	99.9336	99.8743			574.762	99.8604	99.9159
	572.833	99.9378	99.8699			572.833	99.8585	99.9133
	570.904	99.94	99.8634			570.904	99.8548	99.9076
	568.975	99.9403	99.8557			568.975	99.8508	99.9017
	567.047	99.9389	99.8477			567.047	99.8504	99.8986
	565.118	99.9377	99.8409			565.118	99.857	99.8974
	563.189	99.9387	99.8355			563.189	99.8695	99.8971
	561.26	99.9399	99.8296			561.26	99.8789	99.8962
	559.332	99.9387	99.8218			559.332	99.8762	99.8931
	557.403	99.9356	99.8135			557.403	99.861	99.89
	555.474	99.9302	99.8056			555.474	99.837	99.8878
	553.546	99.9194	99.796			553.546	99.8049	99.8834
	551.617	99.9036	99.7836			551.617	99.7681	99.876
	549.688	99.8879	99.7711			549.688	99.7317	99.8703
	547.759	99.8749	99.7608			547.759	99.6973	99.8685
	545.831	99.8642	99.7511			545.831	99.6628	99.8688
	543.902	99.8551	99.7399			543.902	99.6277	99.8698
	541.973	99.8481	99.728			541.973	99.5946	99.8722
	540.044	99.8428	99.7159			540.044	99.5647	99.8737
	538.116	99.8379	99.7028			538.116	99.537	99.8715
	536.187	99.8334	99.6885			536.187	99.5105	99.8669
	534.258	99.8293	99.6737			534.258	99.4836	99.8617
	532.33	99.8243	99.659			532.33	99.4544	99.8561
	530.401	99.8187	99.6436			530.401	99.4232	99.8501
	528.472	99.8132	99.6256			528.472	99.3914	99.8443
	526.543	99.808	99.606			526.543	99.3605	99.8387
	524.615	99.8042	99.5873			524.615	99.3313	99.8332
	522.686	99.8039	99.5698			522.686	99.3052	99.8297
	520.757	99.8076	99.5536			520.757	99.2831	99.8291
	518.828	99.8111	99.5364			518.828	99.265	99.829
	516.9	99.811	99.5135			516.9	99.2516	99.8255
	514.971	99.808	99.4849			514.971	99.2416	99.8168
	513.042	99.8042	99.4555			513.042	99.233	99.8063
	511.113	99.8042	99.4308			511.113	99.2281	99.8011
	509.185	99.8147	99.4184			509.185	99.2314	99.8055
	507.256	99.831	99.4167			507.256	99.2437	99.8152
	505.327	99.8418	99.4157			505.327	99.2583	99.8215
	503.399	99.8448	99.4104			503.399	99.2705	99.824
	501.47	99.8454	99.4043			501.47	99.2837	99.8269
	499.541	99.8433	99.3995			499.541	99.3002	99.8301
	497.612	99.8368	99.3947			497.612	99.3174	99.8294
	495.684	99.8293	99.3903			495.684	99.3329	99.8213
	493.755	99.824	99.3888			493.755	99.3478	99.8062
	491.826	99.8218	99.392			491.826	99.368	99.7922
	489.897	99.8236	99.3978			489.897	99.3981	99.7845
	487.969	99.8279	99.4034			487.969	99.4364	99.7793
	486.04	99.8329	99.4106			486.04	99.4799	99.7732
	484.111	99.8392	99.4205			484.111	99.5254	99.7666
	482.183	99.8478	99.4308			482.183	99.571	99.7603
	480.254	99.8581	99.4405			480.254	99.619	99.7549
	478.325	99.8656	99.4479			478.325	99.667	99.7485
	476.396	99.867	99.4536			476.396	99.7077	99.7396
	474.468	99.867	99.4642			474.468	99.7423	99.7325
	472.539	99.8708	99.481			472.539	99.7764	99.7303
	470.61	99.8756	99.4984			470.61	99.8099	99.7297
	468.681	99.8748	99.5138			468.681	99.8373	99.7258
	466.753	99.867	99.5255			466.753	99.8512	99.7166
	464.824	99.8553	99.5296			464.824	99.8461	99.7013
	462.895	99.8388	99.526			462.895	99.8255	99.6794
	460.966	99.8135	99.5181			460.966	99.7984	99.6536
	459.038	99.7805	99.5057			459.038	99.7707	99.6272
	457.109	99.7487	99.4891			457.109	99.7481	99.6032
	455.18	99.7269	99.4765			455.18	99.7375	99.5838
	453.252	99.7146	99.4718			453.252	99.7365	99.573
	451.323	99.7007	99.4677			451.323	99.7316	99.5641
	449.394	99.6803	99.4579			449.394	99.7155	99.5521
	447.465	99.6609	99.4466			447.465	99.6973	99.5394
	445.537	99.6554	99.4513			445.537	99.697	99.5388
	443.608	99.6505	99.4562			443.608	99.6963	99.5394
	441.679	99.6464	99.4614			441.679	99.6952	99.5412
	439.75	99.6429	99.4668			439.75	99.6938	99.5441
	437.822	99.6401	99.4724			437.822	99.692	99.5482
	435.893	99.638	99.4782			435.893	99.6899	99.5534
	433.964	99.6366	99.4843			433.964	99.6874	99.5598
	432.036	99.6359	99.4906			432.036	99.6846	99.5674
	430.107	99.6358	99.4971			430.107	99.6813	99.5761
	428.178	99.6364	99.5039			428.178	99.6778	99.586
	426.249	99.6377	99.5109			426.249	99.6738	99.5971
	424.321	99.6397	99.5181			424.321	99.6695	99.6093
	422.392	99.6424	99.5255			422.392	99.6649	99.6227
	420.463	99.6457	99.5332			420.463	99.6598	99.6372
	418.534	99.6497	99.541			418.534	99.6544	99.6529
	416.606	99.6544	99.5492			416.606	99.6487	99.6697
	414.677	99.6598	99.5575			414.677	99.6426	99.6878
	412.748	99.6659	99.5661			412.748	99.6361	99.7069
	410.82	99.6726	99.5749			410.82	99.6293	99.7273
	408.891	99.6801	99.5839			408.891	99.6221	99.7488
	406.962	99.6882	99.5931			406.962	99.6146	99.7714
	405.033	99.697	99.6026			405.033	99.6067	99.7953
	403.105	99.7064	99.6123			403.105	99.5984	99.8202
	401.176	99.7166	99.6222			401.176	99.5898	99.8464
	399.247	99.7274	99.6324			399.247	99.5808	99.8737

## Sheet: Fig. S5
ZrO2 fraction	Capacitance	Error	Breakdown voltage	Error
0	25.67	8.64	87	3.1
10	62.24	6.15	72	4.54
20	74.57	7.85	64	2.85
30	83.85	8.56	58	3.51
40	92.54	7.64	52	3.24
50	108.47	5.95	46.5	4.24
60	127.24	6.24	39	4.54

## Sheet: Fig. S7
Fig. S7a	Spin speed	Thickness	Error		Fig. S7b	Thickness	Capacitance	Error	Breakdown voltage	Error
	1000	160	8.64			160	80	5.38	57.58	3.22
	2000	115	7.87			115	108	6.12	46.67	2.97
	3000	92	6.89			92	133	5.24	33.57	5.14
	4000	80	6.32			80	152	6.25	31.24	5.34
	5000	73	6.79			73	165	8.13	25.97	4.55
	6000	64	7.39			64	188	9.06	22.52	4.69

## Sheet: Fig. S11
Fig. S11a	B.E.	Intensity		Fig. S11b	B.E.	Intensity		Fig. S11c	B.E.	Intensity		Fig. S11d	B.E.	Intensity
	800	186302			292	53630.6			190	22448.1			538	19738.3
	799	180311			291.9	54895.6			189.9	22250.1			537.9	19607.8
	798	185807			291.8	55370.2			189.8	22099.8			537.8	19426
	797	185883			291.7	54053.4			189.7	21796.7			537.7	19457.9
	796	183838			291.6	54475.8			189.6	21842.2			537.6	19353.8
	795	186240			291.5	54030.9			189.5	21390.2			537.5	19421.7
	794	176397			291.4	54244.5			189.4	21416.9			537.4	19546.4
	793	176995			291.3	54973.2			189.3	21572.4			537.3	19398.1
	792	186566			291.2	54493.2			189.2	20927.6			537.2	19353.8
	791	180531			291.1	55170.1			189.1	21104.4			537.1	19572
	790	181703			291	54991.6			189	20919.6			537	19232.8
	789	181826			290.9	54447.3			188.9	21038.4			536.9	19310.8
	788	178360			290.8	54360.3			188.8	20948.4			536.8	19335.2
	787	185936			290.7	54480.5			188.7	21448.2			536.7	19712
	786	183236			290.6	54415.2			188.6	21068.9			536.6	19283.4
	785	181632			290.5	54847.2			188.5	21405.8			536.5	19415.4
	784	183378			290.4	54253.8			188.4	21662.7			536.4	19596.5
	783	180373			290.3	54451.3			188.3	21976.1			536.3	19497.2
	782	185717			290.2	54383.9			188.2	22505.4			536.2	19687
	781	185594			290.1	55501.9			188.1	22856.5			536.1	19596.8
	780	183458			290	55706.4			188	23341.1			536	19912.2
	779	182696			289.9	55880.9			187.9	23897.8			535.9	19654.3
	778	183686			289.8	56374.5			187.8	24723			535.8	19888.1
	777	181382			289.7	57445.5			187.7	26341.8			535.7	20048.6
	776	181417			289.6	58199.7			187.6	27624.8			535.6	20641.3
	775	177319			289.5	59721.1			187.5	30394.2			535.5	20751.7
	774	183574			289.4	61483.4			187.4	33145.5			535.4	20645.2
	773	182268			289.3	63783.3			187.3	36602.7			535.3	21381.1
	772	183872			289.2	65929.6			187.2	40886.9			535.2	22039.8
	771	183221			289.1	68299.2			187.1	46255.5			535.1	22349.1
	770	186170			289	73548			187	53171.7			535	23063.6
	769	184195			288.9	76939.1			186.9	59525.7			534.9	24001.1
	768	187223			288.8	80961.1			186.8	68579.4			534.8	24514.1
	767	182002			288.7	86294.5			186.7	78323.7			534.7	25798.8
	766	185701			288.6	89778			186.6	89058.7			534.6	26820.7
	765	179876			288.5	94359.2			186.5	98534.8			534.5	28268
	764	179213			288.4	97193.1			186.4	108009			534.4	30045.2
	763	182334			288.3	100237			186.3	117664			534.3	31714.8
	762	180908			288.2	100816			186.2	123794			534.2	33666.9
	761	183704			288.1	99636.9			186.1	130562			534.1	35757.7
	760	178717			288	98497.1			186	133816			534	38258.1
	759	181123			287.9	97960.9			185.9	134622			533.9	40517.5
	758	181445			287.8	95245.7			185.8	132236			533.8	42997.4
	757	185842			287.7	92711.8			185.7	127707			533.7	45683.2
	756	181742			287.6	90819.5			185.6	121547			533.6	48740.2
	755	186940			287.5	88377.6			185.5	113982			533.5	51207.8
	754	180740			287.4	85195.5			185.4	105761			533.4	53740.1
	753	184542			287.3	83802.5			185.3	97954			533.3	55886.8
	752	181519			287.2	83022.8			185.2	90783			533.2	58554.3
	751	180111			287.1	83039.7			185.1	85436.7			533.1	60068.2
	750	186626			287	82976.6			185	81486.7			533	61522.5
	749	183824			286.9	84069.6			184.9	80363			532.9	63355.2
	748	186974			286.8	86499.5			184.8	81104.8			532.8	64553
	747	184186			286.7	87151.8			184.7	84430.8			532.7	65279.6
	746	182260			286.6	89732.9			184.6	90284			532.6	65924.2
	745	181617			286.5	92364.9			184.5	98636			532.5	66395.3
	744	187378			286.4	93697			184.4	108301			532.4	66495.5
	743	187181			286.3	97689.8			184.3	120011			532.3	66715.6
	742	184250			286.2	100500			184.2	133469			532.2	66970.9
	741	187720			286.1	103159			184.1	146625			532.1	66607
	740	176641			286	106712			184	159591			532	66578.9
	739	184239			285.9	108292			183.9	170332			531.9	67416.5
	738	181380			285.8	110821			183.8	179703			531.8	67048.5
	737	181554			285.7	114709			183.7	185582			531.7	66756.8
	736	181760			285.6	119113			183.6	187433			531.6	66462.2
	735	181267			285.5	122714			183.5	185459			531.5	66220.1
	734	182208			285.4	129989			183.4	181808			531.4	65864.2
	733	183927			285.3	135424			183.3	172690			531.3	64669.4
	732	187492			285.2	140765			183.2	161676			531.2	62777.8
	731	181327			285.1	148913			183.1	148150			531.1	61209.2
	730	173949			285	156945			183	133516			531	58549.4
	729	185621			284.9	164384			182.9	118717			530.9	56111.3
	728	186346			284.8	172188			182.8	103633			530.8	53967.5
	727	180450			284.7	179331			182.7	90424.4			530.7	50249.1
	726	183244			284.6	185072			182.6	79545.9			530.6	47985.6
	725	182219			284.5	188331			182.5	68837.2			530.5	44698
	724	182439			284.4	190189			182.4	59483.8			530.4	41912
	723	182776			284.3	190128			182.3	52280			530.3	39681.9
	722	179551			284.2	188351			182.2	45904.3			530.2	36994.1
	721	177208			284.1	184216			182.1	41261.7			530.1	34683.7
	720	182632			284	177701			182	37562.8			530	32854
	719	187385			283.9	169810			181.9	33626.4			529.9	31393.5
	718	186188			283.8	161190			181.8	30736.2			529.8	30191.3
	717	184156			283.7	150996			181.7	28535.3			529.7	28960.1
	716	184264			283.6	142019			181.6	26728.2			529.6	28221.2
	715	181891			283.5	132542			181.5	24699.9			529.5	27261.2
	714	182169			283.4	123350			181.4	23411.1			529.4	26125.1
	713	187255			283.3	112414			181.3	22017.6			529.3	25770
	712	180286			283.2	106064			181.2	20290.9			529.2	24856.4
	711	187004			283.1	97667.2			181.1	19110.7			529.1	24237.8
	710	182453			283	90934			181	18439.9			529	23723.5
	709	187758			282.9	85791.2			180.9	17556.3			528.9	23255.8
	708	184547			282.8	82826.1			180.8	16775.1			528.8	22725.8
	707	181835			282.7	78653.3			180.7	16152.2			528.7	22006.7
	706	185400			282.6	75433.2			180.6	15664.2			528.6	21677.7
	705	185218			282.5	72828			180.5	14876.7			528.5	21043.4
	704	185492			282.4	69890.6			180.4	14524.9			528.4	20883.7
	703	182085			282.3	67498.6			180.3	13921.6			528.3	20467.4
	702	179837			282.2	66114.2			180.2	13874.5			528.2	20096.2
	701	176829			282.1	64814.6			180.1	13463.6			528.1	19615
	700	182831			282	62236.5			180	13500.2			528	19492.7
	699	183271			281.9	61177.2							527.9	19304.8
	698	183506			281.8	59664.2							527.8	19092.8
	697	183390			281.7	58618.9							527.7	18770.3
	696	181251			281.6	58161.1							527.6	18638.8
	695	186028			281.5	57382.4							527.5	19006.7
	694	182732			281.4	55487.2							527.4	18719.2
	693	186175			281.3	55387.1							527.3	18457.9
	692	181246			281.2	54021.7							527.2	18414.5
	691	184235			281.1	54713.9							527.1	18661.6
	690	182582			281	53597.6							527	18049
	689	182275			280.9	53384.4							526.9	18007.3
	688	181565			280.8	53035.6							526.8	18258
	687	179352			280.7	51953							526.7	18247.9
	686	183617			280.6	52149.2							526.6	18213.8
	685	180812			280.5	51457.9							526.5	18425.9
	684	188044			280.4	51847.9							526.4	17977.2
	683	181170			280.3	51710.2							526.3	18094.2
	682	181105			280.2	51686.5							526.2	17898.9
	681	183192			280.1	50568.1							526.1	18242.9
	680	185238			280	50958.9							526	18070.1
	679	184891
	678	184585
	677	182923
	676	179293
	675	181418
	674	180826
	673	180351
	672	178253
	671	189391
	670	180783
	669	182491
	668	181808
	667	183291
	666	182698
	665	184530
	664	181865
	663	181658
	662	185720
	661	180432
	660	185032
	659	185421
	658	175093
	657	181580
	656	182527
	655	181803
	654	179907
	653	182304
	652	184134
	651	181881
	650	183157
	649	175259
	648	177810
	647	181363
	646	181167
	645	183074
	644	181105
	643	183860
	642	185156
	641	180615
	640	180667
	639	181504
	638	175881
	637	183140
	636	176826
	635	176393
	634	179423
	633	182133
	632	182665
	631	178209
	630	179476
	629	179425
	628	178791
	627	179926
	626	183447
	625	175443
	624	177146
	623	180860
	622	181704
	621	177809
	620	178042
	619	182061
	618	176509
	617	177119
	616	180986
	615	180486
	614	176437
	613	176444
	612	176691
	611	180739
	610	183960
	609	179226
	608	187009
	607	172479
	606	181308
	605	185583
	604	174855
	603	182795
	602	178603
	601	180484
	600	182630
	599	176846
	598	176760
	597	177530
	596	179360
	595	176760
	594	172635
	593	179274
	592	176949
	591	182499
	590	179145
	589	177224
	588	175913
	587	177552
	586	176504
	585	174570
	584	179156
	583	175898
	582	183902
	581	179964
	580	174395
	579	177352
	578	176507
	577	177660
	576	178592
	575	179010
	574	175513
	573	172879
	572	177987
	571	175735
	570	169523
	569	172051
	568	173098
	567	175487
	566	173906
	565	171369
	564	174841
	563	172329
	562	173722
	561	175543
	560	178571
	559	180895
	558	182574
	557	178849
	556	178551
	555	174967
	554	174695
	553	176655
	552	177333
	551	173292
	550	172250
	549	168147
	548	168832
	547	163216
	546	161130
	545	154634
	544	148228
	543	146386
	542	140580
	541	134744
	540	131081
	539	129957
	538	129839
	537	129863
	536	148773
	535	218605
	534	342972
	533	406414
	532	387398
	531	274820
	530	182753
	529	143231
	528	120832
	527	118250
	526	115465
	525	116392
	524	116946
	523	111639
	522	114918
	521	109227
	520	112899
	519	111457
	518	114208
	517	113402
	516	113876
	515	113439
	514	114364
	513	115848
	512	112807
	511	112143
	510	107809
	509	111931
	508	112316
	507	112765
	506	113069
	505	112251
	504	114139
	503	116383
	502	112285
	501	112719
	500	113397
	499	114562
	498	111608
	497	117656
	496	112419
	495	111823
	494	113541
	493	111377
	492	118179
	491	111703
	490	111783
	489	112352
	488	108975
	487	113037
	486	112427
	485	110669
	484	115060
	483	113506
	482	111301
	481	108628
	480	107872
	479	113347
	478	115176
	477	114446
	476	117616
	475	111068
	474	112507
	473	117620
	472	112999
	471	110237
	470	113838
	469	113653
	468	109819
	467	112482
	466	114197
	465	111821
	464	114506
	463	111776
	462	112592
	461	114853
	460	113822
	459	112975
	458	111694
	457	110572
	456	109614
	455	109096
	454	112709
	453	109466
	452	110572
	451	111894
	450	108006
	449	110881
	448	109455
	447	110703
	446	114144
	445	112003
	444	109307
	443	114028
	442	111682
	441	114336
	440	112194
	439	110671
	438	106937
	437	111446
	436	113914
	435	109680
	434	111670
	433	111290
	432	112350
	431	111340
	430	111703
	429	110258
	428	105132
	427	113459
	426	107392
	425	107751
	424	109171
	423	108296
	422	108427
	421	104072
	420	109192
	419	107949
	418	106161
	417	104595
	416	109854
	415	106984
	414	105599
	413	110580
	412	105031
	411	103445
	410	107863
	409	108207
	408	105964
	407	107146
	406	107308
	405	108253
	404	103694
	403	107409
	402	104930
	401	105728
	400	110719
	399	110274
	398	108699
	397	105690
	396	105123
	395	103089
	394	100940
	393	106004
	392	102337
	391	106175
	390	106000
	389	101855
	388	103902
	387	102895
	386	103545
	385	101972
	384	102099
	383	102364
	382	102105
	381	100018
	380	101702
	379	104609
	378	105025
	377	100754
	376	102747
	375	106504
	374	103038
	373	103307
	372	103938
	371	104520
	370	101571
	369	103516
	368	104196
	367	104498
	366	100872
	365	101177
	364	100041
	363	103795
	362	101838
	361	102611
	360	106652
	359	101151
	358	101502
	357	104176
	356	97920.7
	355	99767.3
	354	100971
	353	101727
	352	100356
	351	99435.9
	350	96989.8
	349	103046
	348	106894
	347	110202
	346	106192
	345	102363
	344	101326
	343	100944
	342	95963.3
	341	95784.9
	340	94831.6
	339	93569.3
	338	91170.5
	337	94260.2
	336	100904
	335	109196
	334	119181
	333	120057
	332	109969
	331	99424.5
	330	98601.1
	329	92912.1
	328	91857.4
	327	90302.7
	326	89456.6
	325	89574.7
	324	90004.3
	323	88281.2
	322	91011.5
	321	87941.1
	320	87374.1
	319	88086.4
	318	87876.3
	317	89678.8
	316	91475.6
	315	90684.9
	314	90494.5
	313	90825.6
	312	88320.2
	311	90908.1
	310	92241.8
	309	91118.7
	308	89278.4
	307	91313.2
	306	86047
	305	85529.1
	304	82722.8
	303	81583.8
	302	81661.9
	301	79049.1
	300	75196.3
	299	68253.8
	298	64700.4
	297	61590.7
	296	58362.5
	295	59540.7
	294	56250.7
	293	54599.3
	292	52179.3
	291	58899.5
	290	82543.2
	289	131309
	288	130405
	287	159141
	286	244468
	285	280749
	284	182995
	283	78211.5
	282	49086.1
	281	47141.9
	280	42426.1
	279	43016.8
	278	40169.9
	277	40200.3
	276	41550.4
	275	41746.6
	274	42103.9
	273	37588.9
	272	40263.3
	271	40239
	270	40877.4
	269	39725.1
	268	41454.9
	267	38376.2
	266	40145.1
	265	37063.9
	264	38362.5
	263	38942
	262	37993.1
	261	37195.8
	260	37419.8
	259	40047.7
	258	39766.4
	257	36120.7
	256	39504.4
	255	38425.7
	254	36884.9
	253	36064.2
	252	34179.7
	251	34503.5
	250	35432.2
	249	37708.9
	248	37049.5
	247	35113.8
	246	35616.7
	245	35034.3
	244	37326.2
	243	35594.5
	242	34519.7
	241	36551.6
	240	36325.3
	239	35697.8
	238	35001.4
	237	33753
	236	35821.3
	235	34786
	234	34857.3
	233	36826.4
	232	32120.9
	231	31273.6
	230	30919.9
	229	33798.4
	228	31910.1
	227	31450.9
	226	32233.9
	225	30536.7
	224	32772
	223	33345.9
	222	31596.3
	221	29878.7
	220	30587.5
	219	30534.3
	218	30561.1
	217	28450.1
	216	29278.9
	215	28646.3
	214	30518.5
	213	30415.8
	212	31320.8
	211	30157.2
	210	30672.6
	209	29596.3
	208	31789.7
	207	30725.7
	206	31506.8
	205	27803.2
	204	29602.3
	203	27751.3
	202	27597.5
	201	27322.6
	200	28343.1
	199	26785.6
	198	25212.1
	197	25986.3
	196	27256.9
	195	22779.6
	194	23158.8
	193	21203
	192	20266.7
	191	18328.1
	190	18610.3
	189	18338.2
	188	16390.5
	187	20049.8
	186	35474.8
	185	50115.5
	184	53903
	183	59058.4
	182	52842
	181	29982.4
	180	15187.9
	179	13634.7
	178	14017.1
	177	11211.8
	176	11551.5
	175	13166.3
	174	11243.9
	173	12449
	172	12146.4
	171	13468.2
	170	11541.5
	169	12622.5
	168	12996.4
	167	11865.1
	166	11627.4
	165	11001.3
	164	10285.3
	163	13067.6
	162	11465.8
	161	11580.9
	160	11882.3
	159	11603.3
	158	10349.8
	157	10422.1
	156	12470
	155	11201.2
	154	11268.7
	153	12787.1
	152	12222.7
	151	10226.5
	150	11431.1
	149	10592.6
	148	11580
	147	10446.1
	146	12452.5
	145	10222.6
	144	9774.69
	143	11149.3
	142	11096.7
	141	11870.3
	140	9857.99
	139	9741.7
	138	10026.8
	137	11016.7
	136	10463.8
	135	9782.2
	134	11113.7
	133	9015.15
	132	11182.9
	131	9494.04
	130	10771.1
	129	11348.9
	128	10136.6
	127	10498.6
	126	10504.7
	125	10707.1
	124	10127.9
	123	10464.4
	122	9887.86
	121	11951.2
	120	10933.1
	119	11318
	118	10176.4
	117	10026
	116	10690.5
	115	10711.1
	114	11609.9
	113	10936.9
	112	9450.61
	111	9166.51
	110	10191.2
	109	10262.5
	108	9717.24
	107	9656.56
	106	9540.54
	105	9383.63
	104	10338.6
	103	10009
	102	10814.2
	101	11189.8
	100	10631.8
	99	9184.74
	98	8701.8
	97	10317.4
	96	8852.71
	95	9639.62
	94	9853.47
	93	10177.5
	92	10045
	91	8402.53
	90	9112.41
	89	9992.96
	88	9861.17
	87	10063.5
	86	9142.37
	85	10277.4
	84	8973.8
	83	9025.73
	82	9386.16
	81	9795.46
	80	9863.07
	79	9769.92
	78	9880.55
	77	8837.28
	76	8692.02
	75	10009.8
	74	9260.97
	73	9275.96
	72	9414.36
	71	8547.01
	70	8812.57
	69	8417.55
	68	9363.29
	67	9168.09
	66	9607.02
	65	9242.19
	64	7937.67
	63	8675.41
	62	8265.45
	61	8887.97
	60	9609.24
	59	8331.08
	58	9528.14
	57	8354.68
	56	10157.5
	55	10455.8
	54	11927.5
	53	11113.8
	52	8699.36
	51	7913.38
	50	7030.34
	49	9305.46
	48	8469.37
	47	7839.54
	46	7427.16
	45	7920.5
	44	7740.38
	43	7685.93
	42	7121.78
	41	6533.18
	40	6013.61
	39	6924.89
	38	7056.24
	37	5704.25
	36	5450.24
	35	6174.33
	34	6901.79
	33	10731.9
	32	13211.1
	31	14143.9
	30	12613.9
	29	11426.9
	28	9419.77
	27	9675.14
	26	9934.6
	25	8726.55
	24	6640.59
	23	6507.96
	22	5743.07
	21	4481.92
	20	4578.9
	19	5107.26
	18	4912.04
	17	5255.06
	16	5213.1
	15	4799.72
	14	4029.31
	13	3400.76
	12	4042.57
	11	5141.51
	10	4659.49
	9	4096.63
	8	4442.51
	7	3309.18
	6	3946.02
	5	3255.14
	4	1970.31
	3	457.816
	2	528.257
	1	104.45
	0	158.957

## Sheet: Fig. S12
Mobility	Counts
44	2
46	3
48	6
50	10
52	16
54	7
56	5
58	1

## Sheet: Fig. S13
1/T	lnμFET	Error
10	3.81705	0.03
6.66667	3.8031	0.04
5	3.83449	0.05
4	3.88875	0.06
3.3333	3.94003	0.08

## Sheet: Fig. S14
Fig. S14a	GateV	IDS	Mobility		Fig. S14b	EF-Em	nfree	ntrap
	-1	3.08453e-10	0.00323			-1	1460.41	3682810
	-0.9	2.65434e-10	0.00332			-0.95	9992.13	14585700
	-0.8	2.27453e-10	0.00348			-0.9	68365.9	59230000
	-0.7	1.95134e-10	0.00375			-0.85	467758	237526000
	-0.6	1.62573e-10	0.00416			-0.8	3200390	952504000
	-0.5	1.37735e-10	0.00481			-0.75	21897000	3819450000
	-0.4	1.17768e-10	0.00589			-0.7	149819000	15314400000
	-0.3	9.90243e-11	0.00783			-0.65	1025060000	61395100000
	-0.2	8.43873e-11	0.0118			-0.6	7013420000	246071000000
	-0.1	7.17753e-11	0.0226			-0.55	47985700000	985834000000
	0	6.07837e-11	0.0769			-0.5	328317000000	3946690000000
	0.1	5.18573e-11	0.86			-0.45	2246340000000	15780600000000
	0.2	5.09572e-09	3.242			-0.4	15369400000000	62963700000000
	0.3	1.69375e-08	5.34			-0.35	105157000000000	250302000000000
	0.4	4.04453e-08	5.66			-0.3	719480000000000	988704000000000
	0.5	8.13354e-08	6.42			-0.25	4922560000000000	3861750000000000
	0.6	1.48123e-07	7.49			-0.2	3.36754e+16	1.47802e+16
	0.7	2.51453e-07	8.8			-0.15	2.3019e+17	5.4444e+16
	0.8	3.99573e-07	10.3			-0.1	1.56492e+18	1.85578e+17
	0.9	6.01375e-07	11.9			-0.05	1.02708e+19	5.32393e+17
	1	8.6553e-07	13.5			1.20737e-15	5.64748e+19	1.0603e+18
	1.1	1.283e-06	15.2			0.05	2.00194e+20	1.35912e+18
	1.2	1.61738e-06	16.8			0.1	4.56063e+20	1.42727e+18
	1.3	2.11783e-06	18.5			0.15	7.9889e+20	1.43812e+18
	1.4	2.68453e-06	20			0.2	1.20971e+21	1.43972e+18
	1.5	3.35531e-06	21.6			0.25	1.67781e+21	1.43996e+18
	1.6	4.0937e-06	23
	1.7	4.94873e-06	24.4
	1.8	5.86543e-06	25.6
	1.9	6.88537e-06	26.8
	2	7.99123e-06	27.9
	2.1	9.19537e-06	29
	2.2	1.05845e-05	29.9
	2.3	1.18543e-05	30.8
	2.4	1.32537e-05	31.5
	2.5	1.47873e-05	32.2
	2.6	1.62453e-05	32.8
	2.7	1.79153e-05	33.5
	2.8	1.96735e-05	34
	2.9	2.15357e-05	34.6
	3	2.34573e-05	35.1
	3.1	2.53438e-05	35.5
	3.2	2.7483e-05	36
	3.3	2.95543e-05	36.4
	3.4	3.17768e-05	36.7
	3.5	3.4543e-05	37.2
	3.6	3.63357e-05	37.4
	3.7	3.8843e-05	37.8
	3.8	4.13153e-05	38.1
	3.9	4.4678e-05	38.5
	4	4.67486e-05	38.8
	4.1	4.95453e-05	39.1
	4.2	5.26573e-05	39.5
	4.3	5.57686e-05	39.8
	4.4	5.89843e-05	40.2
	4.5	6.22435e-05	40.6
	4.6	6.56753e-05	40.9
	4.7	6.986e-05	41.2
	4.8	7.28864e-05	41.6
	4.9	7.64537e-05	41.9
	5	8.01537e-05	42.1
	5.1	8.38684e-05	42.3
	5.2	8.77345e-05	42.6
	5.3	8.93543e-05	42.9
	5.4	9.42357e-05	43.2
	5.5	0.000104583	43.5
	5.6	0.000104453	43.8
	5.7	0.000109573	44
	5.8	0.000114375	44.3
	5.9	0.00012684	44.6
	6	0.000124354	44.8
	6.1	0.000127537	45
	6.2	0.000132153	45.2
	6.3	0.000138783	45.4
	6.4	0.000141453	45.7
	6.5	0.000149648	46
	6.6	0.000155543	46.3
	6.7	0.000162357	46.5
	6.8	0.000167513	46.8
	6.9	0.000172735	46.9
	7	0.00017886	47.2
	7.1	0.000185573	47.6
	7.2	0.000192485	48
	7.3	0.000199543	48.4
	7.4	0.000206534	48.7
	7.5	0.000213537	49.1
	7.6	0.00022735	49.3
	7.7	0.000227357	49.6
	7.8	0.000235375	49.9
	7.9	0.000242348	50.2
	8	0.00024935	50.4
	8.1	0.00025773	50.6
	8.2	0.000265843	50.9
	8.3	0.000274867	51
	8.4	0.000282453	51.1
	8.5	0.00029873	51.2
	8.6	0.000297453	51.3
	8.7	0.000304375	51.4
	8.8	0.000308438	51.5
	8.9	0.000318453	51.6
	9	0.000326483	51.7
	9.1	0.00033357	51.8
	9.2	0.000337843	51.9
	9.3	0.000345573	51.92
	9.4	0.000354348	51.94
	9.5	0.000362486	51.96
	9.6	0.000368104	51.98
	9.7	0.000373753	52
	9.8	0.000379153	52.02
	9.9	0.000386375	52.04
	10	0.000392843	52.06

[truncated: 5 more sheets: Fig. S15, Fig. S16, Fig. S17, Fig. S18, Fig. S19]
